# Supplementary material for: Early presence of Homo sapiens in Southeast Asia by 86–68 kyr at Tam Pà Ling, Northern Laos
Source: Nat Commun. 2023 Jun 13;14:3193. doi: 10.1038/s41467-023-38715-y (PMC10264382; doi:10.1038/s41467-023-38715-y)
Supplement: Supplementary file 4 — Supplementary Data 1 - 8 [file 41467_2023_38715_MOESM4_ESM.xlsx]

## Sheet: Supplementary Data 1
Supplementary Data 1. Profile 1 magnetic susceptibility (MS) and loss on ignition (LOI) data.
P1 Sample I.D. (m)	MS LF (m3/kg)	MS HF (m3/kg)	MS FD (%)	LOI OM (%)	LOI CC (%)
0.2	5.9121	5.2442	11.2967	3.0018	0.1048
0.3	5.6635	4.9975	11.7542	2.4969	0.0531
0.4	4.5571	3.9427	13.4553	3.0287	0.0982
0.75	5.2084	4.5908	11.8881	3.3125	0.1676
1	2.4019	2.0904	13.0366	4.2199	0.1488
1.2	3.8184	3.329	12.821	3.7835	0.1212
1.4	1.5362	1.3391	12.8093	6.6118	0.4079
1.6	2.4528	2.173	11.514	3.7627	0.2251
1.7	1.5018	1.2968	13.7784	4.0079	0.1717
1.8	0.91	0.7936	12.9706	3.3247	0.1864
1.9	1.0323	0.8921	13.4978	3.3924	0.1874
2.2	1.9019	1.6341	14.0931	3.6173	0.2093
2.4	3.0314	2.6161	13.7388	2.8467	0.1164
2.6	5.1331	4.4737	12.8498	3.3224	0.164
2.8	7.004	6.1495	12.1404	3.1267	0.1196
3	4.6477	4.1061	11.7014	3.8679	0.1574
3.4	1.3166	1.1281	14.3118	4.485	0.1478
3.7	2.8734	2.4872	13.4608	2.8839	0.1334

## Sheet: Supplementary Data 2
Supplementary Data 2. Profile 2 magnetic susceptibility (MS) and loss on ignition (LOI) data.
P2 Sample I.D. (m)	MS LF (m3/kg)	HF (m3/kg)	MS FD (%)	LOI OM (%)	LOI CC (%)
1.67	1.7729	1.554	12.3071	1.6457	4.8154
1.72	1.6122	1.4251	11.8229	1.7476	2.7035
1.92	0.7215	0.629	13.4783	1.7522	1.3912
2.12	1.103	0.9523	13.7066	2.1166	1.4564
2.32	1.2306	1.0574	14.0961	2.0161	2.131
2.52	2.0666	1.7921	13.2943	2.1547	1.9088
2.72	3.6471	3.1801	12.7936	2.9926	1.338
3.12	3.3773	2.9712	12.0305	2.1292	1.1248
3.52	0.699	0.5919	14.7282	2.1864	1.5147
3.72	0.8062	0.703	13.0702	2.4655	0.7901
4.12	1.4786	1.2723	14.0499	1.9828	0.9128
4.42	2.4918	2.1889	12.1823	1.9488	0.9126
4.72	2.6862	2.3575	12.3161	2.113	1.2049
5.12	1.4257	1.2419	1.4257	2.3998	1.472
5.32	0.9245	0.7883	0.9245	1.0507	0.7635
5.52	0.7341	0.6243	0.7341	2.4794	1.2434
5.72	0.7658	0.6554	0.7658	1.5538	1.3318
5.92	0.8386	0.7248	0.8386	3.6322	1.0137
6.12	1.0528	0.8987	1.0528	1.9538	1.6013
6.52	1.3761	1.1824	14.1718	3.3692	1.1738
6.92	1.3021	1.1202	14.0015	2.1508	1.0309

## Sheet: Supplementary Data 3
Supplementary Data 3. Procrustes distances (PD) between TPL 1 and 6 frontal shape and all samples in the study (CG = Cau Giat; LC = Lang Cuom; THS = Tam Hang South; THN = Tam Hang North).
Tam Pa Ling 1	PD	Tam Pa Ling 6R1	PD	Tam Pa Ling 6R2	PD	Tam Pa Ling 6R3	PD
LC 11	0.064	Tam Pa Ling 6R2	0.025	Tam Pa Ling 6R1	0.025	Tam Pa Ling 6R2	0.03
Zhoukoudian UC 101	0.069	Tam Pa Ling 6R3	0.039	Tam Pa Ling 6R3	0.03	Tam Pa Ling 6R1	0.039
Tabon	0.073	THS 13	0.057	THS 13	0.058	LC 5	0.066
Tam Pong 1	0.073	LC 5	0.065	LC 5	0.064	THS 13	0.076
LC 7	0.076	Minatogawa 2	0.068	Minatogawa 2	0.066	Minatogawa 2	0.078
LC 10	0.076	Tam Pong 1	0.071	THS 14	0.077	Tam Pong 1	0.084
LC 9	0.076	CGA3	0.077	CGA3	0.079	CGA3	0.084
CGA3	0.076	Long Gao	0.079	Tam Pong 1	0.08	THS 14	0.084
Lake Mungo	0.078	THS 14	0.081	LC 13	0.082	Long Gao	0.085
Saint-Cesaire	0.079	LC 10	0.082	Long Gao	0.082	LC 10	0.086
Minatogawa 1	0.08	LC 13	0.083	THS 11	0.083	LC 13	0.089
Shanidar 1	0.08	LC 8	0.085	LC 10	0.084	LC 2	0.089
Tabun 1	0.08	THS 11	0.086	LC 8	0.086	Long Gao 24958BIS	0.092
Salkhit	0.082	LC 9	0.087	LC 2	0.087	THS 11	0.093
CG 1	0.083	Zhoukoudian UC 103	0.087	Long Gao 24958BIS	0.088	Minatogawa 4	0.095
Liujiang 1	0.084	CG 1	0.088	THS 10	0.093	THS 10	0.095
Niah Cave	0.084	Tam Nang An	0.088	LC 9	0.093	LC 9	0.095
Long Gao	0.085	THS 10	0.091	THS 3	0.096	Minatogawa 1	0.097
Da But	0.087	LC 2	0.093	CG 1	0.096	Da But	0.101
LC 12	0.088	Liujiang 1	0.094	Tam Nang An	0.099	LC 8	0.102
Spy 2	0.088	Minatogawa 4	0.094	Zhoukoudian UC 103	0.099	CG 1	0.104
Lang Bon	0.088	Long Gao 24958BIS	0.097	Liujiang 1	0.1	Liujiang 1	0.105
LC 1	0.088	THS 3	0.098	Da But	0.1	THS 3	0.109
Zeyang	0.089	Minatogawa 1	0.098	Minatogawa 4	0.101	Lang Bon	0.11
Skhul 5	0.089	THN 3	0.1	THN 3	0.103	THN 3	0.111
Minatogawa 4	0.09	Da But	0.102	Minatogawa 1	0.105	Zhoukoudian UC 103	0.113
Jebel Irhoud 1	0.092	LC 11	0.106	Lang Bon	0.11	LC 11	0.115
THS 10	0.092	Lang Bon	0.109	LC 11	0.111	Tam Nang An	0.115
Wadjak	0.092	Tam Pa Ling 1	0.11	Niah Cave	0.116	Tam Pa Ling 1	0.117
Gibraltar 1	0.092	Tabon	0.112	Tam Pa Ling 1	0.119	Niah Cave	0.121
Amud 1	0.093	Niah Cave	0.115	Lake Mungo	0.124	Kow Swamp 5	0.125
Krapina 6	0.093	Lake Mungo	0.116	Tabon	0.124	Tabon	0.126
Dong Thuoc	0.094	Wadjak	0.121	LC 1	0.125	LC 1	0.127
Kow Swamp 5	0.094	Salkhit	0.124	Wadjak	0.131	Lake Mungo	0.129
Florisbad	0.094	Zeyang	0.124	Zeyang	0.131	Dong Thuoc	0.13
THS 14	0.095	LC 1	0.124	LC 7	0.132	Florisbad	0.132
THN 3	0.096	LC 7	0.129	Salkhit	0.134	LC 7	0.132
Shanidar 5	0.097	Zhoukoudian UC 101	0.132	Kow Swamp 5	0.136	Salkhit	0.137
Border Cave 1	0.098	Kow Swamp 5	0.133	Zhoukoudian UC 101	0.137	Wadjak	0.137
LC 13	0.098	Florisbad	0.134	Florisbad	0.139	Zhoukoudian UC 101	0.138
Lang Cuom 19455	0.098	Dong Thuoc	0.136	Dong Thuoc	0.139	Zeyang	0.141
LC 5	0.1	Shanidar 1	0.141	Lang Cuom 19455	0.141	Lang Cuom 19455	0.146
Zuttiyeh	0.1	Lang Cuom 19455	0.141	Shanidar 1	0.147	Shanidar 1	0.15
Qafzeh 6	0.1	Tabun 1	0.148	LC 12	0.152	Tabun 1	0.152
La Chapelle	0.101	Saint-Cesaire	0.148	Saint-Cesaire	0.155	LC 12	0.152
Dar es-Soltane H5	0.102	LC 12	0.15	Tabun 1	0.156	Shanidar 5	0.153
Jebel Irhoud 2	0.103	Krapina 6	0.152	Krapina 6	0.159	Saint-Cesaire	0.155
Singa	0.103	Omo Kibish 1	0.155	Qafzeh 6	0.16	Krapina 6	0.155
THS 3	0.103	Shanidar 5	0.156	Shanidar 5	0.162	Qafzeh 6	0.155
Omo Kibish 1	0.105	Qafzeh 6	0.158	Border Cave 1	0.164	Zuttiyeh	0.158
LC 8	0.107	Skhul 5	0.158	Zuttiyeh	0.165	Border Cave 1	0.159
THS 11	0.107	Zuttiyeh	0.158	Skhul 5	0.167	Liang Bua 1	0.162
Guattari 1	0.109	Jebel Irhoud 1	0.163	Omo Kibish 1	0.169	Skhul 5	0.164
Zhoukoudian UC 103	0.109	Border Cave 1	0.163	Liang Bua 1	0.171	Jebel Irhoud 2	0.167
La Ferrassie 1	0.11	Liang Bua 1	0.165	Jebel Irhoud 1	0.172	Jebel Irhoud 1	0.17
Tam Pa Ling 6R1	0.11	Spy 2	0.168	Jebel Irhoud 2	0.174	Omo Kibish 1	0.171
LC 2	0.111	Gibraltar 1	0.171	Spy 2	0.174	Spy 2	0.172
Forbes Quarry	0.112	Amud 1	0.171	Dar es-Soltane H3	0.177	Gibraltar 1	0.172
Dali	0.112	Jebel Irhoud 2	0.171	Amud 1	0.177	Guattari 1	0.174
Long Gao 24958BIS	0.113	Guattari 1	0.175	Gibraltar 1	0.177	Amud 1	0.175
Minatogawa 2	0.114	Dar es-Soltane H3	0.178	Guattari 1	0.181	Dar es-Soltane H3	0.178
Maba 1	0.115	La Ferrassie 1	0.179	La Ferrassie 1	0.183	Forbes Quarry	0.181
Spy 1	0.115	Singa	0.18	Singa	0.185	Singa	0.182
Tam Pa Ling 6R3	0.117	Dar es-Soltane H5	0.183	Forbes Quarry	0.19	La Ferrassie 1	0.183
Tam Pa Ling 6R2	0.119	La Chapelle	0.185	Maba 1	0.19	Maba 1	0.184
Dar es-Soltane H3	0.119	Dali	0.185	La Chapelle	0.191	Dar es-Soltane H5	0.188
Liang Bua 1	0.12	Forbes Quarry	0.185	Dar es-Soltane H5	0.191	La Chapelle	0.188
Sima de los Huesos 5	0.128	Maba 1	0.188	Dali	0.194	Dali	0.189
THS 13	0.131	Spy 1	0.192	Spy 1	0.199	Spy 1	0.192
Tam Nang An	0.133	Sima de los Huesos 5	0.203	Sima de los Huesos 5	0.21	Zhoukoudian 12	0.201
Omo Kibish 2	0.139	Zhoukoudian 12	0.205	Zhoukoudian 12	0.21	Sima de los Huesos 5	0.201
Krapina 3	0.14	Omo Kibish 2	0.208	Omo Kibish 2	0.214	Omo Kibish 2	0.203
La Quina 5	0.142	Krapina 3	0.218	La Quina 5	0.222	La Quina 5	0.217
Zhoukoudian 12	0.154	La Quina 5	0.22	Krapina 3	0.224	Krapina 3	0.218
Ngandong 10	0.199	Ngandong 10	0.253	Ngandong 10	0.256	Ngandong 10	0.239
Sangiran 17	0.224	Sangiran 17	0.292	Sangiran 17	0.297	Sangiran 17	0.284

## Sheet: Supplementary Data 4
Supplementary Data 4. Procrustes distances (PD) between TPL 1 maxilla shape and all samples in the study (CG = Cau Giat; LC = Lang Cuom; THS = Tam Hang South; THN = Tam Hang North).
Tam Pa Ling 1	PD
Tam Nang An	0.096
THS 11	0.101
Lang Bon	0.111
Liujiang 1	0.112
Qafzeh 6	0.112
Long Gao 24958BIS	0.113
Lang Cuom 19455	0.116
Laetoli Hominin 18	0.116
Minatogawa 1	0.117
THS 14	0.119
Zhoukoudian UC 101	0.119
THS 13	0.121
Skhul 5	0.121
THS 3	0.125
Zhoukoudian UC 103	0.13
Amud 1	0.13
Da But	0.131
Wadjak	0.132
Jebel Irhoud 10	0.134
LC 9	0.134
Gibraltar 1	0.139
LC 13	0.142
THN 3	0.142
Niah Cave	0.143
Tam Pong 1	0.143
Sima de los Huesos 5	0.148
Jebel Irhoud 1	0.148
Sangiran 17	0.149
Minatogawa 4	0.15
THS 10	0.152
LC 11	0.156
La Chapelle	0.159
Saint-Cesaire	0.16
Tabun 1	0.166
La Ferrassie 1	0.169
Guattari 1	0.179
Shanidar 1	0.187

## Sheet: Supplementary Data 5
Supplementary Data 5. Procrustes distances (PD) between TPL 2 original and reconstructed (Recon) mandible shape and all samples in the study (THS = Tam Hang South).
Tam Pa Ling 2 Recon	PD	Tam Pa Ling 2 Original	PD
THS 10	0.053	Tam Pa Ling 2 R	0.064
Tam Pa Ling 2 O	0.064	THS 10	0.076
THS 11	0.065	Tabun 2	0.079
THS 3	0.065	Tianyuandong	0.086
Tam Pong 1	0.069	THS 2	0.092
THS 13 TER	0.074	Tam Pong 1	0.093
Contrebandiers 1	0.075	THS 11	0.095
Wadjak 2	0.076	THS 3	0.095
Xiahe	0.077	Skhul 4	0.096
Skhul 4	0.079	El Sidron	0.099
THS 4	0.079	La Ferrassie 1	0.101
THS 13 BIS	0.079	Contrebandiers 1	0.101
Tianyuandong	0.08	THS 13 TER	0.103
El Sidron	0.08	Zhoukoudian UC 101	0.104
THS 2	0.081	Guattari 3	0.106
Krapina 59	0.085	Skhul 5	0.107
THS 13	0.09	Krapina 59	0.109
Guattari 3	0.09	Wadjak 2	0.109
Zhoukoudian UC 101	0.09	THS 13 BIS	0.109
Minatogawa A	0.091	Xiahe	0.112
Minatogawa 1	0.091	THS 4	0.115
Liang Bua 1	0.092	Zafarraya 2	0.115
La Quina 9	0.093	Zhoukoudian LC H1.12	0.116
THS 22	0.094	Liang Bua 1	0.117
Klasies River Mouth 41815	0.096	Minatogawa A	0.118
Zhoukoudian LC H1.12	0.099	Minatogawa 1	0.119
Tabun 2	0.1	Banyoles	0.122
Zhoukoudian UC 104	0.101	Klasies River Mouth 41815	0.122
Regourdou	0.102	Zhoukoudian LC G1.G2	0.123
Banyoles	0.104	La Quina 9	0.123
Zafarraya 2	0.105	Jebel Irhoud 11	0.124
Tam Nang An	0.107	Dar es-Soltane H5	0.125
Tabun 1	0.109	THS 13	0.125
Skhul 5	0.109	Regourdou	0.126
THS 14	0.11	Zhoukoudian UC 104	0.129
Lantian	0.111	Tam Nang An	0.131
Dar es-Soltane H5	0.113	THS 22	0.131
Jebel Irhoud 11	0.116	Tabun 1	0.136
Zhoukoudian LC G1.G2	0.119	THS 14	0.142
Chaise Bourgeois Delaunay 1	0.122	Lantian	0.145
La Ferrassie 1	0.134	Chaise Bourgeois Delaunay 1	0.161

## Sheet: Supplementary Data 6
Supplementary Data 6. Procrustes distances of TPL 2 and 3 anterior corpus shape (THS = Tam Hang South).
Tam Pa Ling 3	PD	Tam Pa Ling 2 R	PD	Tam Pa Ling 2 O	PD
THS 4	0.109	Zhoukoudian UC 101	0.116	Tam Pa Ling 2 R	0.12
Zhoukoudian UC 101	0.11	Tam Pa Ling 2 O	0.12	Tabun 2	0.127
Guattari 3	0.116	Tabun 2	0.122	THS 11	0.13
La Ferrassie 1	0.123	THS 10	0.128	Dar es-Soltane H5	0.137
THS 13	0.126	THS 11	0.138	Wadjak 2	0.14
Minatogawa 1	0.127	THS 13 BIS	0.139	Zhoukoudian UC 101	0.147
THS 10	0.128	Wadjak 2	0.143	THS 13 BIS	0.148
Tam Nang An	0.128	THS 14	0.144	THS 14	0.151
Spy 3	0.13	Skhul 4	0.144	Guattari 2	0.151
Tam Pong 1	0.131	El Sidron	0.149	THS 10	0.156
THS 11	0.131	THS 3	0.149	Tam Pong 1	0.163
Tianyuandong	0.133	La Quina 9	0.152	Skhul 4	0.163
THS 13 BIS	0.134	Guattari 2	0.153	THS 3	0.163
Zafarraya 2	0.135	TPL3	0.155	Skhul 5	0.165
La Quina 9	0.137	Dar es-Soltane H5	0.158	El Sidron	0.168
Skhul 4	0.138	Tam Nang An	0.159	THS 2	0.177
Skhul 5	0.139	THS 4	0.162	Tam Nang An	0.178
Border Cave 2	0.14	Tam Pong 1	0.164	Krapina 58	0.179
El Sidron	0.142	Krapina 58	0.165	La Quina 9	0.185
THS 13 TER	0.142	Skhul 5	0.167	Regourdou	0.188
Zhoukoudian UC 108	0.146	Zafarraya 2	0.168	THS 13	0.189
THS 14	0.148	THS 13	0.169	Zafarraya 2	0.19
Klasies River Mouth 41815	0.148	THS 2	0.17	THS 4	0.191
Tabun 1	0.148	Regourdou	0.172	Kebara 2	0.193
Krapina 59	0.15	Spy 3	0.176	Jebel Irhoud 11	0.194
Contrebandiers 1	0.15	THS TER	0.177	Minatogawa 1	0.196
Zhirendong 3	0.15	La Ferrassie 1	0.181	Guattari 3	0.197
Zhoukoudian UC 104	0.151	Zhoukoudian UC 109	0.181	Border Cave 2	0.199
Tabun 2	0.154	Minatogawa 1	0.181	TPL3	0.199
Zhoukoudian UC 109	0.154	Kebara 2	0.182	THS 13 TER	0.204
Wadjak 2	0.154	Jebel Irhoud 11	0.184	Klasies River Mouth 41815	0.204
Tam Pa Ling 2R	0.154	Tianyuandong	0.184	Zhoukoudian UC 104	0.206
Xiahe	0.154	Border Cave 2	0.184	Minatogawa A	0.206
Minatogawa A	0.155	Klasies River Mouth 41815	0.185	La Ferrassie 1	0.206
Jebel Irhoud 11	0.156	Guattari 3	0.185	Chaise Bourgeois Delaunay 1	0.206
THS 3	0.158	Zhirendong 3	0.186	Tianyuandong	0.208
THS 2	0.158	Minatogawa A	0.19	Zhirendong 3	0.209
Dar es-Soltane H5	0.159	Zhoukoudian UC 108	0.191	Krapina 59	0.209
Guattari 2	0.16	Krapina 59	0.197	Zhoukoudian LC H1.12	0.214
Regourdou	0.167	Zhoukoudian UC 104	0.202	Zhoukoudian UC 108	0.215
Zhoukoudian UC 101	0.168	Zhoukoudian UC 101	0.203	Border Cave 5	0.216
Kebara 2	0.169	Contrebandiers 1	0.209	Zhoukoudian LC G1.G2	0.22
Border Cave 5	0.172	Tabun 1	0.21	Zhoukoudian UC 109	0.22
Krapina 58	0.176	Xiahe	0.212	Spy 3	0.221
Border Cave 1	0.176	Banyoles	0.215	Tabun 1	0.235
Lantian	0.178	Border Cave 5	0.227	Contrebandiers 1	0.236
Zhoukoudian LC G1.6	0.18	Border Cave 1	0.227	Xiahe	0.249
Zhoukoudian LC G1.G2	0.184	La Quina 5	0.234	La Quina 5	0.249
La Quina 5	0.185	Lantian	0.234	Lantian	0.25
Tam Pa Ling 2 O	0.189	Zhoukoudian LC G1.G2	0.236	Banyoles	0.253
THS 22	0.194	THS 22	0.269	Liang Bua 1	0.273
Banyoles	0.199	Liang Bua 1	0.273	THS 22	0.281
Liang Bua 1	0.208	Zhoukoudian LC G1.6	0.276	Zhoukoudian LC G1.6	0.29

## Sheet: Supplementary Data 7
Supplementary Data 7. Fossil and recent human scans used in this study; underlined specimens were casts; M = male, F = female; U = unknown.
Specimen	Sex	Origin	Group Affiliation	Data
Lantian	F	China	Homo erectus	Mandible, Anterior corpus
Ngandong 10	U	Indonesia	Homo erectus	Frontal
Sangiran 17	M	Indonesia	Homo erectus	Frontal, Maxilla
Zhoukoudian 12	M	China	Homo erectus	Frontal
Zhoukoudian LC G1/G2*	U	China	Homo erectus	Mandible, Anterior corpus
Zhoukoudian LC H/1 (H1.12)	U	China	Homo erectus	Mandible, Anterior corpus
Zhoukoudian LC G1.6	U	China	Homo erectus	Anterior corpus
Dali	M?	China	Middle Pleistocene hominin	Frontal
Maba 1	F?	China	Middle Pleistocene hominin	Frontal
Zuttiyeh	U	Israel	Middle Pleistocene hominin	Frontal
Amud 1	M	Israel	Neanderthal	Frontal, Maxilla
Banyoles	U	Spain	Neanderthal	Mandible, Anterior corpus
La Chaise: Bourgeois-Delaunay 1	U	France	Neanderthal	Mandible, Anterior corpus
El Sidrón 1 + 2	M	Spain	Neanderthal	Mandible, Anterior corpus
Gibraltar 1	U	Gibraltar	Neanderthal	Frontal, Maxilla
Guattari 1	U	Italy	Neanderthal	Frontal, Maxilla
Guattari 2	M?	Italy	Neanderthal	Anterior corpus
Guattari 3	M	Italy	Neanderthal	Mandible, Anterior corpus
Kebara 2	M	Israel	Neanderthal	Anterior corpus
Krapina 3	U	Croatia	Neanderthal	Frontal
Krapina 6	U	Croatia	Neanderthal	Frontal
Krapina 58	U	Croatia	Neanderthal	Anterior corpus
Krapina 59	U	Croatia	Neanderthal	Mandible, Anterior corpus
La Chapelle	M	France	Neanderthal	Frontal, Maxilla
La Ferrassie 1	M	France	Neanderthal	Frontal, Maxilla, Mandible, Anterior corpus
La Quina 5	M?	France	Neanderthal	Frontal, Anterior corpus
La Quina 9	U	France	Neanderthal	Mandible, Anterior corpus
Le Regourdou 1	M	France	Neanderthal	Mandible, Anterior corpus
Neanderthal 1	U	Germany	Neanderthal	Frontal
Saint-Césaire	U	France	Neanderthal	Frontal, Maxilla
Shanidar 1	M	Iraq	Neanderthal	Frontal, Maxilla
Shanidar 5	U	Iraq	Neanderthal	Frontal
Sima de los Huesos 5	U	Spain	Neanderthal	Frontal, Maxilla
Spy 1	U	Belgium	Neanderthal	Frontal
Spy 2	U	Belgium	Neanderthal	Frontal
Spy 3	U	Belgium	Neanderthal	Anterior corpus
Tabun 1	F	Israel	Neanderthal	Frontal, Maxilla, Mandible, Anterior corpus
Zafarraya 2	U	Spain	Neanderthal	Mandible, Anterior corpus
Border Cave 1	U	South Africa	early H. sapiens	Frontal
Border Cave 2	F?	South Africa	early H. sapiens	Anterior corpus
Border Cave 5	M?	South Africa	early H. sapiens	Anterior corpus
Dar es-Soltane H3	U	Morocco	early H. sapiens	Frontal
Dar es-Soltane H5	M?	Morocco	early H. sapiens	Frontal, Mandible, Anterior corpus
Florisbad	U	South Africa	early H. sapiens	Frontal
Jebel Irhoud 1	U	Morocco	early H. sapiens	Frontal, Maxilla
Jebel Irhoud 2	U	Morocco	early H. sapiens	Frontal
Jebel Irhoud 10	U	Morocco	early H. sapiens	Maxilla
Jebel Irhoud 11	U	Morocco	early H. sapiens	Mandible, Anterior corpus
Klasies River Mouth 41815	U	South Africa	early H. sapiens	Mandible, Anterior corpus
Laetoli Hominin 18	U	Tanzania	early H. sapiens	Maxilla
Omo Kibish 1	F?	Ethiopia	early H. sapiens	Frontal
Omo Kibish 2	U	Ethiopia	early H. sapiens	Frontal
Qafzeh 6	U	Israel	early H. sapiens	Frontal, Maxilla
Singa	U	Sudan	early H. sapiens	Frontal
Skhul 4	U	Israel	early H. sapiens	Mandible, Anterior corpus
Skhul 5	M?	Israel	early H. sapiens	Frontal, Maxilla, Mandible, Anterior corpus
Tabun 2 C2	F	Israel	early H. sapiens	Mandible, Anterior corpus
Contrebandiers 1	M?	Morocco	early H. sapiens	Mandible, Anterior corpus
Kow Swamp 5	M	Australia	Late Pleistocene H. sapiens	Frontal
Liujiang 1	M	China	Late Pleistocene H. sapiens	Frontal, Maxilla
Minatogawa 1	M	Japan	Late Pleistocene H. sapiens	Frontal, Maxilla, Mandible, Anterior corpus
Minatogawa 2	F	Japan	Late Pleistocene H. sapiens	Frontal
Minatogawa 4	F	Japan	Late Pleistocene H. sapiens	Frontal, Maxilla
Minatogawa A	F	Japan	Late Pleistocene H. sapiens	Mandible, Anterior corpus
Lake Mungo	F	Australia	Late Pleistocene H. sapiens	Frontal
Niah Cave**	F?	Malaysia	Late Pleistocene H. sapiens	Frontal, Maxilla
Salkhit	U	Mongolia	Late Pleistocene H. sapiens	Frontal
Tabon	M	Philippines	Late Pleistocene H. sapiens	Frontal
Tianyuandong 1 (PA1281)	U	China	Late Pleistocene H. sapiens	Mandible, Anterior corpus
Wadjak 2/WH23	M	Indonesia	Late Pleistocene H. sapiens	Frontal, Maxilla, Mandible, Anterior corpus
Zeyang	U	China	Late Pleistocene H. sapiens	Frontal
Zhirendong 3	U	China	Late Pleistocene H. sapiens	Anterior corpus
Zhoukoudian Upper Cave 101	M	China	Late Pleistocene H. sapiens	Frontal, Maxilla, Anterior corpus
Zhoukoudian UC 103	F	China	Late Pleistocene H. sapiens	Frontal, Maxilla
Zhoukoudian UC 104	U	China	Late Pleistocene H. sapiens	Mandible, Anterior corpus
Zhoukoudian UC 108	U	China	Late Pleistocene H. sapiens	Anterior corpus
Zhoukoudian UC 109	U	China	Late Pleistocene H. sapiens	Anterior corpus
Xiahe	U	China	Denisovan	Mandible, Anterior corpus
Liang Bua 1	U	Indonesia	Homo floresiensis	Frontal, Mandible, Anterior corpus
Tam Hang South (n = 10)	M=6, F=4	Laos	Holocene H. sapiens	Frontal, Maxilla, Mandible, Anterior corpus
Tam Hang North (n = 1)	F	Laos	Holocene H. sapiens	Frontal, Maxilla
Tam Pong 1 (20541)	M	Laos	Holocene H. sapiens	Frontal, Maxilla, Mandible
Tam Nang An (20543)	M	Laos	Holocene H. sapiens	Frontal, Maxilla, Mandible, Anterior corpus
Cau Giat (A3: 23105; 1: 24964)	M, F	Vietnam	Holocene H. sapiens	Frontal
Da But (19454)	M	Vietnam	Holocene H. sapiens	Frontal, Maxilla
Dong Thuoc (19424)	F	Vietnam	Holocene H. sapiens	Frontal
Lang Bon (23107)	M	Vietnam	Holocene H. sapiens	Frontal, Maxilla
Lang Cuom	M=5, F=6	Vietnam	Holocene H. sapiens	Frontal, Maxilla
Long Gao (23106; 2495BIS)	F, M	Vietnam	Holocene H. sapiens	Frontal
*Reconstruction by Tattersall and Sawyer1 based on Zhoukoudian LC G1.6
**Adolescent
1Tattersall, I. & Sawyer, G. J. The skull of “Sinanthropus” from Zhoukoudian, China: a new reconstruction. Journal of Human Evolution 31, 311-314 (1996). https://doi.org:https://doi.org/10.1006/jhev.1996.0063

## Sheet: Supplementary Data 8
Supplementary Data 8. Landmarks, curves, and surface semilandmarks used in the analyses. Midline landmarks (i.e., non-bilateral) italicized. ¹One end of curve defined with curve semilandmark and set as a true landmark when sliding.
Landmark/Semilandmark	Abbreviation	Definition
Frontal Landmarks (n = 118)
Frontomalare orbitale	fmo	Point on orbital rim marked by the zygomaticofrontal suture
Frontomalare temporale	fmt	Most lateral part of the zyomaticofrontal suture
Frontotemporale	ft	Point of deepest indentation of the temporal crest of frontal bone
Frontal Curve Semilandmarks
Superior orbital margin¹ (n = 6)	SO	Frontomalare to 7th curve semilandmark (original to dacryon)
Supraorbital profile 1¹ (n = 8)	SP1	Anterior projection of superciliary arch from frontomalare temporale to 9th curve semilandmark (original to nasion)
Supraorbital profile 2¹ (n = 12)	SP2	Superior outline of superciliary arch from frontomalare temporale to 13th curve semilandmark (original to glabella)
Frontal Surface Semilandmarks (n = 54)		Surface patch on frontal bone
Maxilla Landmarks (n = 94)
Alare	al	Most lateral points on nasal margin
Nasospinale	ns	Lowest point of nasal margin in the midsagittal plane
Alveolare²	ids	The midpoint between both central incisors sockets at the buccal side of the alveolar margin
Zygomatic process root superior	zrs	The point where malar root arises from the maxilla; often a point of concavity between alveolar region and zygomaxillare
M²-M³ contact	m2	Midpoint between M²-M³
Lingual prosthion	lp	The midpoint between both central incisors sockets at the lingual side of the alveolar margin
Lingual canine margin	lcm	Base of canine crown at lingual alveolar margin
Palatine suture	ps	Taken at suture in midsagittal plane
Maxilla Curve Semilandmarks
Alveolar outline (n = 7)	AO	Alveolare to M²
Subnasal outline (n = 3)	SO	Alveolare to nasospinale
Inferior nasal aperture (n = 4)	NA	Alare to nasospinale
Midsagittal palate (n = 3)	MP	Lingual prosthion to palatine suture
Maxilla Surface Semilandmarks (= 54)		Surface patch on maxilla
Mandible Anterior corpus Landmarks (n = 133)
Gnathion	gn	The most basal point on the symphysis
Infradentale	inf	The midpoint between both central incisors sockets at the external side of the alveolar margin
Linguale	li	The most superior point of symphysis at the lingual side
Mentale	ml	The most inferior point on the margin of the mental foramen
Right I₁, I₂, C₁, P₃, P₄, M₁ (buccal and lingual)		The midpoint between the tooth and its distal neighbor at the external side of the alveolar margin and the distobuccal corner of the molar (buccal and lingual)
Left I₁, I₂, C₁ (buccal and lingual)		The midpoint between the tooth and its distal neighbor at the external side of the alveolar margin
Mandible Anterior Corpus Curve Semilandmarks
Anterior corpus (n = 10)	AS	Anterior symphysis at midsagittal plane
Posterior symphysis (n = 10)	PS	Posterior symphysis at midsagittal plane
Right lingual alveolar margin (n = 9)	RLAM	Superior alveolar margin on lingual side from linguale to M₁
Left lingual alveolar margin (n = 3)	LLAM	Superior alveolar margin on lingual side from linguale to C₁
Right inferior corpus¹ (n = 5)	RIC	Base of mandible from gnathion to 6th curve semilandmark (originally to most superior point of condyle)
Left inferior corpus¹ (n = 4)	LIC	Base of mandible from gnathion to 5th curve semilandmark (originally to most superior point of condyle)
Mandible Anterior Corpus Surface Semilandmarks (n = 75)		Surface patch on buccal (n = 42) and lingual surfaces (n = 33)
Mandible Landmarks (n =474)
Gnathion	gn	see above
Mentale	ml	see above
Mandibular foramen	mf	Most inferior point on the foramen
Coronion	cr	Most superior point on coronoid process
C₁, P₃, P₄, M₁, M₂, M₃		see above
Lingual canine margin	lcm	see above
Mandible Curve Semilandmarks
Anterior ramus (n = 20)	AR	Along anterior ramus from coronoid to distobuccal corner of M₃
Lingual alveolar margin (n = 25)	LAM	Superior alveolar margin on lingual side from lingual canine margin to coronoid
Mandibular notch¹ (n = 8)	MN	Along notch from coronoid to 9th curve semilandmark (originally to most superior point of condyle)
Posterior ramus¹ (n = 44)	PR	Along posterior ramus and base of mandible from gnathion to 45th curve semilandmark (originally to most superior point of condyle)
Mandible Surface Semilandmarks (n = 255)		Surface patch on buccal (n = 144) and lingual surfaces (n = 111)
