# Supplementary material for: Early presence of Homo sapiens in Southeast Asia by 86–68 kyr at Tam Pà Ling, Northern Laos
Source: Nat Commun. 2023 Jun 13;14:3193. doi: 10.1038/s41467-023-38715-y (PMC10264382; doi:10.1038/s41467-023-38715-y)
Supplement: Supplementary file 5 — Supplementary Code 1 [file 41467_2023_38715_MOESM5_ESM.zip]

Archive with 1 entries (1 files):
- Oxcal Code for TPL.docx
