# Supplementary material for: Early presence of Homo sapiens in Southeast Asia by 86–68 kyr at Tam Pà Ling, Northern Laos
Source: Nat Commun. 2023 Jun 13;14:3193. doi: 10.1038/s41467-023-38715-y (PMC10264382; doi:10.1038/s41467-023-38715-y)
Supplement: Supplementary file 7 — Source Data [file 41467_2023_38715_MOESM7_ESM.xlsx]

## Sheet: Figure 4C
SA					FINES
TPL14					TPL15
29	TPL14	751.878	41.4334		25	481.355	22.9674
31	TPL14	890.593	91.233		26	494.716	23.9652
33	TPL14	130.595	12.9503		27	583.595	19.1754
41	TPL14	322.113	39.8096		28	484.905	17.8431
43	TPL14	571.33	23.4644		29	555.028	28.3826
14	TPL14	563.579	25.1839		30	602.44	21.9942
16	TPL14	633.427	17.7559		31	868.463	83.4828
17	TPL14	337.236	31.7069		32	402.839	14.2959
18	TPL14	379.914	23.2007		34	390.65	19.5192
19	TPL14	743.947	43.8383		35	709.957	31.332
20	TPL14	527.713	26.6011
21	TPL14	270.335	15.125
22	TPL14	358.242	11.913

## Sheet: Figure 4D
TPL14	4Di					4Dii														Fines	4Diii					4Div
SA																															N	Natural	1779	1067.9	1453	717.6	0.967	0.082
												De																			R1	980	709	370.6	1101	353.3	0.453	0.043
												930																			R2	1960	848	295.8	986	282.5	0.785	0.058
																															R3	3920	1120	274.8	1001	261.9	1.144	0.072
																															R4	5881	1295	246.3	997	235.4	1.377	0.081
											N	Natural	21551	3151.2	38694	3710.9	0.526	0.012													R5	0	244	183.9	931	230.1	0.086	0.024
											R1	1859	36333	3621.3	39158	3770.7	0.924	0.021													R6	980	531	208.5	920	218.4	0.46	0.041
											R2	3717	60769	3999	41115	3905.5	1.526	0.034
											R3	5576	77705	4306.6	42389	3922.8	1.908	0.042
											R4	0	3202	2564	35950	3534	0.02	0.002													2747
											R5	929	20630	3151.3	36317	3551.9	0.533	0.013
						nat			0		0		0.012
	0	1606	0	1603		R4(0s ß) Lx/Tx 0.02 ± 0.00			0	0.0196816	0		0.00189715	-104.419	-0.0670799														0		0		0.082
	0.5	1445	0.5	1443		R5(929s ß) Lx/Tx 0.53 ± 0.01			929	0.533455	929		0.0125491	-75.7041	-0.0484564					0	110	0	86			R5(0s ß) Lx/Tx 0.09 ± 0.02			0	0.0857469	0		0.0238812	0	0	0.0857469	0.967
	1	1372	1	1317		R1(1859s ß) Lx/Tx 0.92 ± 0.02			1859	0.924391	1859		0.0210018	-46.9888	-0.0299674					0.5	94	0.5	63			R1(980s ß) Lx/Tx 0.45 ± 0.04			980	0.452588	980		0.0433826	29.405	0.0160901
	1.5	1185	1.5	1110		R2(3717s ß) Lx/Tx 1.53 ± 0.03			3717	1.52569	3717		0.0340866	-18.2734	-0.0116118					1	84	1	62			R6(980s ß) Lx/Tx 0.46 ± 0.04			980	0.459664	980		0.0405701	58.81	0.032014
	2	1137	2	1084		R3(5576s ß) Lx/Tx 1.91 ± 0.04			5576	1.90813	5576		0.0423925	10.4419	0.00661131	0.0196816	0.526			1.5	85	1.5	48			R2(1960s ß) Lx/Tx 0.78 ± 0.06			1960	0.784932	1960		0.0579643	88.215	0.0477731
	2.5	1129	2.5	992										39.1573	0.0247028					2	68	2	39			R3(3920s ß) Lx/Tx 1.14 ± 0.07			3920	1.14355	3920		0.0721367	117.62	0.0633694
	3	1029	3	987										67.8727	0.0426638					2.5	68	2.5	36			R4(5881s ß) Lx/Tx 1.38 ± 0.08			5881	1.37697	5881		0.0807658	147.025	0.0788044
	3.5	949	3.5	948										96.588	0.0604951					3	59	3	44											176.43	0.0940799
	4	830	4	798										125.303	0.0781976					3.5	61	3.5	35											205.835	0.109197
	4.5	788	4.5	733										154.019	0.0957724					4	58	4	27											235.24	0.124159
	5	801	5	734										182.734	0.11322					4.5	54	4.5	27											264.645	0.138965
	5.5	779	5.5	746										211.449	0.130542					5	49	5	26											294.05	0.153619
	6	719	6	688										240.165	0.147739					5.5	56	5.5	25											323.455	0.168121
	6.5	644	6.5	613										268.88	0.164812					6	51	6	17											352.86	0.182473
	7	586	7	592										297.596	0.181762					6.5	62	6.5	15											382.265	0.196677
	7.5	555	7.5	597										326.311	0.198589					7	50	7	14											411.67	0.210733
	8	572	8	521										355.026	0.215294					7.5	56	7.5	8											441.075	0.224645
	8.5	507	8.5	483										383.742	0.23188					8	51	8	19											470.48	0.238413
	9	509	9	518										412.457	0.248345					8.5	45	8.5	19											499.885	0.252038
	9.5	482	9.5	476										441.172	0.264692					9	44	9	19											529.29	0.265523
	10	437	10	388										469.888	0.28092					9.5	67	9.5	22											558.695	0.278868
	10.5	419	10.5	451										498.603	0.297031					10	55	10	24											588.1	0.292075
	11	434	11	423										527.318	0.313027					10.5	58	10.5	28		60005000400030002000100001.61.41.210.80.60.40.20									617.505	0.305146
	11.5	412	11.5	373										556.034	0.328906					11	65	11	28											646.91	0.318081
	12	409	12	356										584.749	0.344671					11.5	52	11.5	22											676.315	0.330883
	12.5	400	12.5	331										613.464	0.360322					12	40	12	15											705.72	0.343552
	13	372	13	343										642.18	0.375861					12.5	47	12.5	12											735.125	0.356091
	13.5	381	13.5	334										670.895	0.391287					13	54	13	12											764.53	0.3685
	14	344	14	355										699.61	0.406601					13.5	44	13.5	24											793.935	0.38078
	14.5	319	14.5	293										728.326	0.421806					14	43	14	16											823.34	0.392934
	15	305	15	291										757.041	0.4369					14.5	49	14.5	16											852.745	0.404962
	15.5	321	15.5	316										785.757	0.451885					15	50	15	19											882.15	0.416866
	16	282	16	300										814.472	0.466763					15.5	52	15.5	18											911.555	0.428646
	16.5	278	16.5	287										843.187	0.481532					16	49	16	14											940.96	0.440305
	17	279	17	284										871.903	0.496196					16.5	45	16.5	12											970.365	0.451843	0.452588	0.459664
	17.5	275	17.5	309										900.618	0.510753					17	49	17	13											999.77	0.463262
	18	265	18	264										929.333	0.525205	0.533455				17.5	46	17.5	24											1029.17	0.474563
	18.5	266	18.5	240										958.049	0.539553					18	42	18	16											1058.58	0.485747
	19	258	19	234										986.764	0.553798					18.5	48	18.5	12											1087.98	0.496815
	19.5	253	19.5	193										1015.48	0.567939					19	54	19	23											1117.39	0.507769
	20	244	20	256										1044.19	0.581979					19.5	54	19.5	18											1146.8	0.51861
	20.5	236	20.5	282										1072.91	0.595917					20	46	20	11											1176.2	0.529339
	21	246	21	211										1101.63	0.609755					20.5	70	20.5	15											1205.61	0.539957
	21.5	240	21.5	265										1130.34	0.623492					21	40	21	9											1235.01	0.550465
	22	230	22	236										1159.06	0.637131					21.5	43	21.5	15											1264.41	0.560864
	22.5	247	22.5	229										1187.77	0.650671					22	55	22	17											1293.82	0.571156
	23	225	23	208										1216.49	0.664113					22.5	59	22.5	9											1323.22	0.581341
	23.5	212	23.5	207										1245.2	0.677458					23	56	23	11											1352.63	0.591422
	24	191	24	212										1273.92	0.690707					23.5	49	23.5	10											1382.04	0.601398
	24.5	201	24.5	219										1302.63	0.703861					24	59	24	22											1411.44	0.61127
	25	198	25	199										1331.35	0.716919					24.5	44	24.5	15											1440.85	0.621041
	25.5	219	25.5	218										1360.06	0.729883					25	51	25	5											1470.25	0.630711
	26	207	26	173										1388.78	0.742753					25.5	44	25.5	12											1499.65	0.640281
	26.5	191	26.5	176										1417.49	0.755531					26	41	26	15											1529.06	0.649752
	27	191	27	208										1446.21	0.768216					26.5	54	26.5	7											1558.46	0.659125
	27.5	174	27.5	135										1474.93	0.78081					27	59	27	11											1587.87	0.668401
	28	198	28	172										1503.64	0.793313					27.5	48	27.5	13											1617.28	0.677581
	28.5	215	28.5	175										1532.36	0.805726					28	54	28	16											1646.68	0.686666
	29	186	29	199										1561.07	0.818049					28.5	45	28.5	12											1676.09	0.695657
	29.5	170	29.5	176										1589.79	0.830283					29	58	29	16											1705.49	0.704556
	30	169	30	192										1618.5	0.842428					29.5	46	29.5	8											1734.89	0.713362
	30.5	183	30.5	178										1647.22	0.854486					30	53	30	11											1764.3	0.722077
	31	188	31	179										1675.93	0.866458					30.5	42	30.5	13											1793.7	0.730703
	31.5	152	31.5	171										1704.65	0.878342					31	46	31	14											1823.11	0.739239
	32	180	32	165										1733.36	0.890141					31.5	44	31.5	16											1852.52	0.747686
	32.5	168	32.5	188										1762.08	0.901855					32	56	32	12											1881.92	0.756047
	33	190	33	155										1790.79	0.913484					32.5	47	32.5	14											1911.33	0.764321
	33.5	145	33.5	166										1819.51	0.925029					33	47	33	18											1940.73	0.77251
	34	172	34	158										1848.22	0.936491	0.924391				33.5	41	33.5	12											1970.13	0.780613	0.784932
	34.5	160	34.5	159										1876.94	0.94787					34	40	34	12											1999.54	0.788633
	35	163	35	166										1905.66	0.959167					34.5	61	34.5	14											2028.94	0.796571
	35.5	176	35.5	171										1934.37	0.970382					35	50	35	11											2058.35	0.804426
	36	176	36	139										1963.09	0.981516					35.5	47	35.5	11											2087.76	0.8122
	36.5	164	36.5	183										1991.8	0.99257					36	39	36	16											2117.16	0.819893
	37	158	37	169										2020.52	1.00354					36.5	25	36.5	12											2146.57	0.827507
	37.5	141	37.5	140										2049.23	1.01444					37	44	37	8											2175.97	0.835042
	38	156	38	179										2077.95	1.02526					37.5	47	37.5	11											2205.38	0.8425
	38.5	150	38.5	144										2106.66	1.03599					38	39	38	8											2234.78	0.84988
	39	157	39	139										2135.38	1.04666					38.5	41	38.5	10											2264.18	0.857184
	39.5	149	39.5	171										2164.09	1.05724					39	36	39	11											2293.59	0.864413
	40	162	40	203										2192.81	1.06775					39.5	45	39.5	9											2322.99	0.871566
	40.5	145	40.5	146										2221.52	1.07818					40	48	40	8											2352.4	0.878646
	41	156	41	137										2250.24	1.08853					40.5	47	40.5	8											2381.8	0.885653
	41.5	154	41.5	140										2278.96	1.09882					41	47	41	10											2411.21	0.892587
	42	134	42	134										2307.67	1.10902					41.5	39	41.5	8											2440.61	0.899449
	42.5	169	42.5	167										2336.39	1.11916					42	44	42	14											2470.02	0.906241
	43	151	43	136										2365.1	1.12922					42.5	45	42.5	6											2499.43	0.912962
	43.5	160	43.5	133										2393.82	1.1392					43	52	43	11											2528.83	0.919614
	44	131	44	127										2422.53	1.14912					43.5	47	43.5	17											2558.24	0.926197
	44.5	170	44.5	166										2451.25	1.15896					44	43	44	10											2587.64	0.932712
	45	180	45	121										2479.96	1.16874					44.5	35	44.5	6											2617.05	0.93916
	45.5	152	45.5	151										2508.68	1.17844					45	49	45	15											2646.45	0.945541
	46	149	46	134										2537.39	1.18807					45.5	47	45.5	7											2675.86	0.951856
	46.5	146	46.5	143										2566.11	1.19764					46	42	46	10											2705.26	0.958106
	47	132	47	147										2594.82	1.20713					46.5	48	46.5	13											2734.66	0.964291
	47.5	150	47.5	152										2623.54	1.21656					47	35	47	12											2764.07	0.970412
	48	117	48	142										2652.25	1.22591					47.5	50	47.5	8											2793.47	0.97647
	48.5	116	48.5	145										2680.97	1.2352					48	45	48	7											2822.88	0.982465
	49	137	49	173										2709.69	1.24443					48.5	43	48.5	8											2852.28	0.988399
	49.5	140	49.5	131										2738.4	1.25358					49	50	49	13											2881.69	0.994271
	50	150	50	129										2767.12	1.26267					49.5	31	49.5	18											2911.09	1.00008
	50.5	157	50.5	127										2795.83	1.2717					50	50	50	10											2940.5	1.00583
	51	149	51	164										2824.55	1.28066					50.5	58	50.5	9											2969.91	1.01152
	51.5	112	51.5	140										2853.26	1.28955					51	37	51	3											2999.31	1.01716
	52	153	52	149										2881.98	1.29838					51.5	46	51.5	8											3028.72	1.02273
	52.5	135	52.5	147										2910.69	1.30715					52	50	52	13											3058.12	1.02825
	53	137	53	137										2939.41	1.31585					52.5	39	52.5	8											3087.53	1.03371
	53.5	127	53.5	130										2968.12	1.32449					53	40	53	10											3116.93	1.03911
	54	146	54	151										2996.84	1.33307					53.5	43	53.5	8											3146.34	1.04446
	54.5	141	54.5	139										3025.55	1.34159					54	41	54	16											3175.74	1.04975
	55	140	55	126										3054.27	1.35004					54.5	36	54.5	8											3205.15	1.05499
	55.5	125	55.5	129										3082.99	1.35843					55	43	55	15											3234.55	1.06017
	56	147	56	136										3111.7	1.36677					55.5	45	55.5	14											3263.96	1.0653
	56.5	135	56.5	134										3140.42	1.37504					56	46	56	11											3293.36	1.07038
	57	134	57	131										3169.13	1.38325					56.5	42	56.5	13											3322.77	1.07541
	57.5	145	57.5	136										3197.85	1.39141					57	46	57	6											3352.17	1.08038
	58	127	58	138										3226.56	1.3995					57.5	27	57.5	16											3381.58	1.0853
	58.5	162	58.5	141										3255.28	1.40754					58	38	58	11											3410.98	1.09017
	59	135	59	111										3283.99	1.41552					58.5	52	58.5	7											3440.39	1.09499
	59.5	139	59.5	164										3312.71	1.42344					59	45	59	21											3469.79	1.09976
	60	120	60	121										3341.42	1.4313					59.5	42	59.5	8											3499.2	1.10448
	60.5	133	60.5	145										3370.14	1.43911					60	52	60	8											3528.6	1.10915
	61	146	61	130										3398.85	1.44686					60.5	44	60.5	18											3558.01	1.11378
	61.5	114	61.5	133										3427.57	1.45456					61	38	61	10											3587.41	1.11835
	62	133	62	142										3456.28	1.4622					61.5	30	61.5	6											3616.82	1.12288
	62.5	115	62.5	125										3485	1.46978					62	39	62	12											3646.22	1.12736
	63	155	63	129										3513.72	1.47731					62.5	48	62.5	12											3675.63	1.1318
	63.5	122	63.5	131										3542.43	1.48478					63	28	63	17											3705.03	1.13619
	64	106	64	125										3571.15	1.49221					63.5	40	63.5	9											3734.44	1.14053
	64.5	120	64.5	129										3599.86	1.49957					64	44	64	11											3763.84	1.14483
	65	130	65	166										3628.58	1.50689					64.5	42	64.5	13											3793.25	1.14908
	65.5	142	65.5	124										3657.29	1.51415					65	42	65	17											3822.65	1.1533
	66	121	66	147										3686.01	1.52136					65.5	40	65.5	10											3852.06	1.15746
	66.5	118	66.5	138										3714.72	1.52852	1.52569				66	34	66	12											3881.46	1.16159
	67	136	67	138										3743.44	1.53562					66.5	46	66.5	13											3910.87	1.16567
	67.5	158	67.5	111										3772.15	1.54267					67	49	67	8											3940.27	1.16971	1.14355
	68	126	68	111										3800.87	1.54968					67.5	37	67.5	8											3969.68	1.17371
	68.5	111	68.5	112										3829.58	1.55663					68	52	68	13											3999.08	1.17766
	69	127	69	149										3858.3	1.56353					68.5	55	68.5	10											4028.49	1.18158
	69.5	140	69.5	137										3887.01	1.57039					69	31	69	12											4057.89	1.18545
	70	129	70	127										3915.73	1.57719					69.5	46	69.5	9											4087.3	1.18929
	70.5	128	70.5	99										3944.45	1.58394					70	39	70	12											4116.7	1.19308
	71	114	71	121										3973.16	1.59065					70.5	41	70.5	14											4146.11	1.19684
	71.5	144	71.5	113										4001.88	1.59731					71	51	71	11											4175.51	1.20055
	72	133	72	119										4030.59	1.60391					71.5	37	71.5	17											4204.92	1.20423
	72.5	109	72.5	130										4059.31	1.61048					72	42	72	5											4234.32	1.20787
	73	128	73	112										4088.02	1.61699					72.5	64	72.5	10											4263.73	1.21148
	73.5	119	73.5	115										4116.74	1.62346					73	29	73	9											4293.13	1.21504
	74	118	74	134										4145.45	1.62988					73.5	48	73.5	7											4322.54	1.21857
	74.5	132	74.5	127										4174.17	1.63625					74	46	74	20											4351.94	1.22206
	75	109	75	146										4202.88	1.64258					74.5	40	74.5	13											4381.35	1.22552
	75.5	112	75.5	117										4231.6	1.64886					75	52	75	12											4410.75	1.22894
	76	136	76	89										4260.31	1.6551					75.5	39	75.5	10											4440.16	1.23233
	76.5	106	76.5	116										4289.03	1.66129					76	42	76	13											4469.56	1.23568
	77	123	77	132										4317.75	1.66744					76.5	40	76.5	12											4498.97	1.23899
	77.5	111	77.5	121										4346.46	1.67354					77	43	77	8											4528.37	1.24227
	78	120	78	129										4375.18	1.6796					77.5	43	77.5	12											4557.78	1.24552
	78.5	115	78.5	139										4403.89	1.68561					78	38	78	15											4587.18	1.24873
	79	141	79	139										4432.61	1.69158					78.5	48	78.5	15											4616.59	1.25192
	79.5	140	79.5	111										4461.32	1.69751					79	42	79	9											4645.99	1.25506
	80	109	80	139										4490.04	1.7034					79.5	42	79.5	9											4675.4	1.25818
	80.5	138	80.5	110										4518.75	1.70924					80	35	80	13											4704.8	1.26126
	81	108	81	130										4547.47	1.71504					80.5	42	80.5	11											4734.21	1.26431
	81.5	117	81.5	107										4576.18	1.7208					81	49	81	8											4763.61	1.26733
	82	124	82	113										4604.9	1.72652					81.5	41	81.5	16											4793.02	1.27032
	82.5	118	82.5	109										4633.61	1.73219					82	37	82	12											4822.42	1.27328
	83	124	83	115										4662.33	1.73783					82.5	42	82.5	8											4851.83	1.2762
	83.5	124	83.5	103										4691.04	1.74342					83	36	83	15											4881.23	1.2791
	84	120	84	120										4719.76	1.74898					83.5	51	83.5	12											4910.64	1.28197
	84.5	131	84.5	101										4748.48	1.75449					84	51	84	10											4940.04	1.2848
	85	123	85	130										4777.19	1.75996					84.5	39	84.5	13											4969.45	1.28761
	85.5	108	85.5	132										4805.91	1.7654					85	48	85	17											4998.85	1.29039
	86	111	86	140										4834.62	1.77079					85.5	38	85.5	13											5028.26	1.29314
	86.5	121	86.5	121										4863.34	1.77615					86	41	86	10											5057.66	1.29586
	87	144	87	122										4892.05	1.78147					86.5	41	86.5	14											5087.06	1.29856
	87.5	132	87.5	116										4920.77	1.78675					87	54	87	9											5116.47	1.30122
	88	135	88	127										4949.48	1.79199					87.5	41	87.5	10											5145.88	1.30386
	88.5	116	88.5	135										4978.2	1.79719					88	33	88	8											5175.28	1.30647
	89	111	89	106										5006.91	1.80236					88.5	29	88.5	11											5204.69	1.30905
	89.5	113	89.5	123										5035.63	1.80749					89	50	89	7											5234.09	1.31161
	90	119	90	115										5064.34	1.81258					89.5	50	89.5	9											5263.49	1.31414
	90.5	92	90.5	121										5093.06	1.81763					90	49	90	8											5292.9	1.31665
	91	114	91	119										5121.78	1.82265					90.5	45	90.5	14											5322.31	1.31912
	91.5	92	91.5	124										5150.49	1.82764					91	39	91	11											5351.71	1.32158
	92	113	92	119										5179.21	1.83258					91.5	39	91.5	15											5381.11	1.324
	92.5	120	92.5	122										5207.92	1.83749					92	38	92	9											5410.52	1.32641
	93	105	93	105										5236.64	1.84237					92.5	45	92.5	13											5439.93	1.32878
	93.5	107	93.5	111										5265.35	1.84721					93	32	93	9											5469.33	1.33114
	94	98	94	130										5294.07	1.85201					93.5	45	93.5	12											5498.73	1.33347
	94.5	108	94.5	112										5322.78	1.85678					94	43	94	12											5528.14	1.33577
	95	118	95	143										5351.5	1.86152					94.5	41	94.5	12											5557.55	1.33805
	95.5	101	95.5	127										5380.21	1.86622					95	41	95	15											5586.95	1.34031
	96	114	96	109										5408.93	1.87089					95.5	37	95.5	14											5616.35	1.34254
	96.5	106	96.5	133										5437.64	1.87552					96	44	96	9											5645.76	1.34475
	97	131	97	106										5466.36	1.88012					96.5	40	96.5	14											5675.16	1.34694
	97.5	93	97.5	126										5495.07	1.88469					97	44	97	6											5704.57	1.34911
	98	105	98	109										5523.79	1.88922					97.5	50	97.5	18											5733.98	1.35125
	98.5	111	98.5	118										5552.51	1.89372					98	28	98	13											5763.38	1.35337
	99	131	99	123										5581.22	1.89819	1.90813				98.5	38	98.5	7											5792.78	1.35547
	99.5	139	99.5	108										5609.94	1.90263					99	55	99	14											5822.19	1.35755
	100	96	100	98																99.5	32	99.5	14											5851.6	1.3596	1.37697
	100.5	116	100.5	98																100	43	100	15
	101	110	101	104																100.5	33	100.5	18
	101.5	130	101.5	117																101	40	101	16
	102	108	102	119																101.5	32	101.5	8
	102.5	107	102.5	80																102	40	102	11
	103	110	103	113																102.5	56	102.5	7
	103.5	117	103.5	107																103	34	103	4
	104	147	104	121																103.5	31	103.5	8
	104.5	113	104.5	99																104	41	104	19
	105	109	105	105																104.5	30	104.5	13
	105.5	122	105.5	103																105	36	105	12
	106	113	106	117																105.5	32	105.5	11
	106.5	110	106.5	102																106	37	106	6
	107	121	107	123																106.5	43	106.5	16
	107.5	118	107.5	115																107	46	107	12
	108	122	108	117																107.5	31	107.5	5
	108.5	117	108.5	103																108	29	108	13
	109	130	109	101																108.5	49	108.5	20
	109.5	127	109.5	99																109	46	109	9
	110	130	110	108																109.5	36	109.5	9
	110.5	92	110.5	87																110	27	110	15
	111	116	111	104																110.5	42	110.5	10
	111.5	113	111.5	111																111	33	111	11
	112	128	112	129																111.5	34	111.5	10
	112.5	110	112.5	127																112	42	112	14
	113	106	113	148																112.5	45	112.5	13
	113.5	127	113.5	123																113	29	113	5
	114	118	114	132																113.5	34	113.5	14
	114.5	129	114.5	81																114	40	114	8
	115	101	115	99																114.5	35	114.5	8
	115.5	134	115.5	105																115	34	115	9
	116	106	116	137																115.5	31	115.5	8
	116.5	117	116.5	137																116	47	116	5
	117	106	117	115																116.5	35	116.5	10
	117.5	99	117.5	115																117	31	117	12
	118	105	118	102																117.5	41	117.5	10
	118.5	92	118.5	117																118	45	118	14
	119	121	119	107																118.5	45	118.5	8
	119.5	121	119.5	94																119	35	119	9
	120	123	120	122																119.5	43	119.5	7
	120.5	138	120.5	110																120	32	120	8
	121	108	121	102																120.5	31	120.5	10
	121.5	95	121.5	122																121	33	121	8
	122	135	122	121																121.5	50	121.5	12
	122.5	102	122.5	123																122	41	122	10
	123	114	123	118																122.5	34	122.5	12
	123.5	102	123.5	117																123	34	123	6
	124	107	124	129																123.5	42	123.5	10
	124.5	112	124.5	108																124	42	124	7
	125	93	125	119																124.5	37	124.5	3
	125.5	124	125.5	123																125	40	125	9
	126	91	126	107																125.5	45	125.5	8
	126.5	88	126.5	120																126	54	126	4
	127	125	127	110																126.5	31	126.5	16
	127.5	110	127.5	139																127	48	127	14
	128	117	128	108																127.5	39	127.5	11
	128.5	101	128.5	125																128	43	128	14
	129	119	129	118																128.5	47	128.5	11
	129.5	94	129.5	98																129	29	129	15
	130	95	130	126																129.5	25	129.5	18
	130.5	117	130.5	108																130	35	130	16
	131	120	131	121																130.5	45	130.5	6
	131.5	118	131.5	124																131	42	131	12
	132	112	132	96																131.5	35	131.5	10
	132.5	114	132.5	107																132	46	132	11
	133	113	133	118																132.5	41	132.5	2
	133.5	103	133.5	87																133	43	133	12
	134	140	134	108																133.5	47	133.5	13
	134.5	135	134.5	111																134	32	134	15
	135	133	135	97																134.5	42	134.5	6
	135.5	119	135.5	83																135	34	135	7
	136	121	136	85																135.5	41	135.5	15
	136.5	99	136.5	115																136	40	136	13
	137	120	137	110																136.5	39	136.5	5
	137.5	121	137.5	116																137	48	137	7
	138	84	138	95																137.5	37	137.5	13
	138.5	131	138.5	123																138	43	138	8
	139	104	139	121																138.5	39	138.5	8
	139.5	105	139.5	133																139	39	139	9
	140	128	140	135																139.5	45	139.5	12
	140.5	114	140.5	120																140	33	140	14
	141	102	141	101																140.5	34	140.5	7
	141.5	104	141.5	97																141	56	141	11
	142	106	142	103																141.5	49	141.5	10
	142.5	98	142.5	123																142	36	142	11
	143	107	143	111																142.5	56	142.5	11
	143.5	114	143.5	95																143	45	143	14
	144	111	144	106																143.5	44	143.5	14
	144.5	105	144.5	110																144	38	144	7
	145	100	145	76																144.5	39	144.5	9
	145.5	114	145.5	105																145	41	145	13
	146	120	146	100																145.5	44	145.5	14
	146.5	131	146.5	116																146	41	146	11
	147	100	147	112																146.5	35	146.5	9
	147.5	114	147.5	107																147	40	147	8
	148	120	148	109																147.5	44	147.5	8
	148.5	130	148.5	124																148	30	148	6
	149	126	149	98																148.5	41	148.5	10
	149.5	120	149.5	102																149	37	149	9
	150	122	150	96																149.5	36	149.5	12
	150.5	123	150.5	105																150	38	150	11
	151	93	151	101																150.5	34	150.5	3
	151.5	111	151.5	77																151	36	151	9
	152	103	152	124																151.5	33	151.5	12
	152.5	118	152.5	110																152	35	152	13
	153	103	153	108																152.5	37	152.5	8
	153.5	111	153.5	97																153	37	153	6
	154	111	154	94																153.5	36	153.5	5
	154.5	109	154.5	92																154	41	154	6
	155	115	155	105																154.5	44	154.5	11
	155.5	129	155.5	135																155	45	155	7
	156	109	156	115																155.5	33	155.5	7
	156.5	110	156.5	98																156	35	156	12
	157	109	157	108																156.5	25	156.5	14
	157.5	114	157.5	130																157	33	157	11
	158	99	158	88																157.5	47	157.5	6
	158.5	113	158.5	99																158	52	158	7
	159	109	159	112																158.5	36	158.5	6
	159.5	120	159.5	129																159	39	159	7
	160	118	160	109																159.5	35	159.5	9
	160.5	109	160.5	91																160	27	160	6
	161	93	161	112																160.5	37	160.5	10
	161.5	96	161.5	132																161	35	161	6
	162	108	162	113																161.5	40	161.5	8
	162.5	100	162.5	133																162	32	162	11
	163	94	163	92																162.5	40	162.5	9
	163.5	122	163.5	91																163	39	163	6
	164	93	164	94																163.5	45	163.5	11
	164.5	111	164.5	105																164	44	164	12
	165	98	165	107																164.5	49	164.5	5
	165.5	77	165.5	96																165	35	165	9
	166	104	166	83																165.5	39	165.5	9
	166.5	123	166.5	119																166	51	166	17
	167	111	167	102																166.5	37	166.5	13
	167.5	100	167.5	88																167	27	167	14
	168	122	168	115																167.5	43	167.5	6
	168.5	101	168.5	107																168	32	168	9
	169	88	169	115																168.5	36	168.5	6
	169.5	112	169.5	111																169	38	169	12
	170	80	170	114																169.5	43	169.5	13
	170.5	105	170.5	114																170	44	170	13
	171	111	171	105																170.5	36	170.5	13
	171.5	101	171.5	93																171	41	171	15
	172	109	172	91																171.5	33	171.5	8
	172.5	91	172.5	118																172	42	172	11
	173	123	173	112																172.5	38	172.5	6
	173.5	134	173.5	102																173	26	173	16
	174	98	174	126																173.5	35	173.5	9
	174.5	114	174.5	91																174	41	174	14
	175	116	175	119																174.5	25	174.5	10
	175.5	133	175.5	114																175	33	175	5
	176	100	176	116																175.5	39	175.5	13
	176.5	102	176.5	121																176	32	176	14
	177	95	177	130																176.5	30	176.5	14
	177.5	100	177.5	132																177	21	177	11
	178	109	178	98																177.5	30	177.5	9
	178.5	109	178.5	123																178	35	178	7
	179	111	179	107																178.5	40	178.5	14
	179.5	110	179.5	94																179	35	179	10
	180	116	180	103																179.5	33	179.5	12
	180.5	108	180.5	116																180	34	180	10
	181	110	181	97																180.5	30	180.5	5
	181.5	126	181.5	97																181	37	181	5
	182	116	182	93																181.5	38	181.5	13
	182.5	101	182.5	109																182	33	182	6
	183	115	183	108																182.5	24	182.5	17
	183.5	108	183.5	118																183	40	183	12
	184	112	184	95																183.5	33	183.5	9
	184.5	119	184.5	107																184	39	184	8
	185	123	185	102																184.5	36	184.5	6
	185.5	96	185.5	105																185	44	185	14
	186	95	186	103																185.5	39	185.5	14
	186.5	115	186.5	99																186	38	186	5
	187	103	187	110																186.5	39	186.5	14
	187.5	116	187.5	101																187	34	187	7
	188	105	188	99																187.5	42	187.5	16
	188.5	121	188.5	108																188	49	188	9
	189	135	189	94																188.5	39	188.5	14
	189.5	78	189.5	89																189	33	189	7
	190	99	190	90																189.5	34	189.5	13
	190.5	95	190.5	111																190	34	190	11
	191	93	191	110																190.5	41	190.5	13
	191.5	105	191.5	83																191	39	191	13
	192	120	192	101																191.5	44	191.5	7
	192.5	113	192.5	90																192	38	192	5
	193	111	193	110																192.5	30	192.5	16
	193.5	91	193.5	116																193	41	193	11
	194	103	194	106																193.5	34	193.5	11
	194.5	104	194.5	119																194	33	194	6
	195	94	195	96																194.5	35	194.5	13
	195.5	118	195.5	110																195	24	195	6
	196	117	196	112																195.5	39	195.5	15
	196.5	103	196.5	100																196	39	196	13
	197	117	197	106																196.5	27	196.5	9
	197.5	102	197.5	102																197	38	197	12
	198	108	198	129																197.5	38	197.5	7
	198.5	99	198.5	105																198	37	198	13
	199	117	199	93																198.5	41	198.5	6
	199.5	96	199.5	92																199	38	199	13
	200	120	200	98																199.5	21	199.5	15
	200.5	94	200.5	94																200	32	200	14
	201	93	201	94																200.5	36	200.5	14
	201.5	94	201.5	99																201	43	201	4
	202	119	202	119																201.5	47	201.5	7
	202.5	105	202.5	109																202	29	202	13
	203	101	203	105																202.5	40	202.5	6
	203.5	120	203.5	88																203	33	203	13
	204	131	204	118																203.5	36	203.5	9
	204.5	127	204.5	101																204	32	204	7
	205	123	205	111																204.5	32	204.5	13
	205.5	103	205.5	125																205	34	205	10
	206	105	206	106																205.5	34	205.5	6
	206.5	85	206.5	116																206	32	206	8
	207	85	207	100																206.5	38	206.5	10
	207.5	101	207.5	96																207	34	207	7
	208	108	208	104																207.5	34	207.5	11
	208.5	110	208.5	107																208	37	208	8
	209	75	209	115																208.5	29	208.5	10
	209.5	103	209.5	110																209	39	209	20
	210	113	210	90																209.5	23	209.5	9
	210.5	96	210.5	101																210	32	210	12
	211	96	211	94																210.5	28	210.5	10
	211.5	117	211.5	100																211	43	211	10
	212	94	212	99																211.5	33	211.5	6
	212.5	88	212.5	108																212	30	212	11
	213	106	213	124																212.5	32	212.5	3
	213.5	90	213.5	133																213	34	213	12
	214	94	214	101																213.5	38	213.5	12
	214.5	94	214.5	112																214	37	214	11
	215	122	215	105																214.5	26	214.5	10
	215.5	108	215.5	105																215	36	215	5
	216	114	216	106																215.5	32	215.5	6
	216.5	107	216.5	106																216	34	216	8
	217	91	217	94																216.5	30	216.5	8
	217.5	102	217.5	106																217	39	217	8
	218	91	218	92																217.5	39	217.5	21
	218.5	103	218.5	102																218	35	218	9
	219	109	219	100																218.5	52	218.5	10
	219.5	101	219.5	132																219	34	219	9
	220	99	220	101																219.5	34	219.5	7
	220.5	116	220.5	100																220	43	220	10
	221	114	221	106																220.5	35	220.5	10
	221.5	103	221.5	94																221	38	221	10
	222	106	222	96																221.5	33	221.5	15
	222.5	99	222.5	100																222	32	222	10
	223	108	223	109																222.5	33	222.5	15
	223.5	116	223.5	119																223	33	223	6
	224	104	224	64																223.5	33	223.5	6
	224.5	92	224.5	96																224	33	224	9
	225	84	225	107																224.5	28	224.5	10
	225.5	104	225.5	95																225	37	225	11
	226	116	226	96																225.5	46	225.5	3
	226.5	107	226.5	105																226	29	226	5
	227	94	227	135																226.5	36	226.5	11
	227.5	94	227.5	85																227	39	227	8
	228	109	228	92																227.5	41	227.5	7
	228.5	101	228.5	112																228	37	228	13
	229	85	229	119																228.5	36	228.5	9
	229.5	129	229.5	101																229	31	229	13
	230	111	230	124																229.5	31	229.5	11
	230.5	99	230.5	107																230	31	230	8
	231	105	231	81																230.5	40	230.5	10
	231.5	108	231.5	120																231	33	231	12
	232	104	232	96																231.5	29	231.5	4
	232.5	114	232.5	87																232	31	232	12
	233	89	233	99																232.5	30	232.5	12
	233.5	76	233.5	82																233	30	233	11
	234	120	234	113																233.5	32	233.5	6
	234.5	93	234.5	84																234	39	234	7
	235	114	235	115																234.5	37	234.5	12
	235.5	94	235.5	114																235	39	235	4
	236	104	236	117																235.5	37	235.5	9
	236.5	107	236.5	89																236	38	236	8
	237	94	237	107																236.5	30	236.5	16
	237.5	89	237.5	129																237	38	237	13
	238	96	238	111																237.5	26	237.5	4
	238.5	97	238.5	99																238	35	238	9
	239	106	239	89																238.5	31	238.5	6
	239.5	78	239.5	104																239	26	239	10
	240	102	240	90																239.5	37	239.5	5
	240.5	87	240.5	104																240	35	240	14
	241	81	241	103																240.5	39	240.5	15
	241.5	93	241.5	125																241	47	241	9
	242	117	242	97																241.5	31	241.5	12
	242.5	95	242.5	98																242	38	242	8
	243	128	243	94																242.5	29	242.5	9
	243.5	103	243.5	92																243	41	243	7
	244	99	244	96																243.5	27	243.5	9
	244.5	76	244.5	120																244	27	244	10
	245	104	245	108																244.5	35	244.5	14
	245.5	80	245.5	101																245	34	245	9
	246	105	246	99																245.5	25	245.5	8
	246.5	120	246.5	127																246	43	246	6
	247	89	247	110																246.5	47	246.5	8
	247.5	96	247.5	109																247	27	247	16
	248	105	248	109																247.5	33	247.5	10
	248.5	93	248.5	125																248	44	248	15
	249	99	249	95																248.5	38	248.5	5
	249.5	120	249.5	94																249	36	249	8
																				249.5	23	249.5	16

## Sheet: Figure 6
Figure 6A									Figure 6 B
PCA All Groups				PCA Homo sapiens					PCA All Groups				PCA Homo sapiens
Specimen	Group	PC1	PC2	Specimen	Group	PC1	PC2		Specimen	Group	PC1	PC2	Specimen	Group	PC1	PC2
LC 1	Holocene Homo sapiens	-0.0384862	0.0339725	LC 1	Holocene Homo sapiens	-0.00651907	0.0375206		LC 9	Holocene Homo sapiens		0.0383153	LC 9	Holocene Homo sapiens	-0.0404983	0.0396006
LC 2	Holocene Homo sapiens	-0.0832105	-0.0129134	LC 2	Holocene Homo sapiens	-0.0594954	0.00623725		LC 11	Holocene Homo sapiens		0.00695132	LC 11	Holocene Homo sapiens	-0.0143951	0.0392679
LC 5	Holocene Homo sapiens	-0.0832686	-0.0304645	LC 5	Holocene Homo sapiens	-0.0578998	-0.0168205		LC 13	Holocene Homo sapiens		0.0354329	LC 13	Holocene Homo sapiens	0.0510197	0.0340254
LC 7	Holocene Homo sapiens	-0.0176268	0.0288948	LC 7	Holocene Homo sapiens	0.0145695	0.0276218		Da But	Holocene Homo sapiens		0.0140363	Da But	Holocene Homo sapiens	-0.0233535	0.0350493
LC 8	Holocene Homo sapiens	-0.0954582	0.00878851	LC 8	Holocene Homo sapiens	-0.0607563	0.00762573		Lang Cuom 19455	Holocene Homo sapiens		0.012335	Lang Cuom 19455	Holocene Homo sapiens	-0.00664369	0.0249538
LC 9	Holocene Homo sapiens	-0.0400059	-0.0190748	LC 9	Holocene Homo sapiens	-0.00976332	-0.0176359		THN 3	Holocene Homo sapiens		0.0325638	THN 3	Holocene Homo sapiens	0.0454805	0.0302868
LC 10	Holocene Homo sapiens	-0.0536237	-0.00932231	LC 10	Holocene Homo sapiens	-0.0242348	-0.00402803		THS 13	Holocene Homo sapiens		0.00429595	THS 13	Holocene Homo sapiens	0.0377451	-0.0468318
LC 11	Holocene Homo sapiens	-0.029539	0.00979778	LC 11	Holocene Homo sapiens	0.00504302	0.007382		THN 3	Holocene Homo sapiens		0.0020676	THN 3	Holocene Homo sapiens	-0.0114817	0.0113212
LC 12	Holocene Homo sapiens	-0.0152018	0.0478712	LC 12	Holocene Homo sapiens	0.0209152	0.0486777		THS 14	Holocene Homo sapiens		0.0181664	THS 14	Holocene Homo sapiens	0.025202	0.014325
LC 13	Holocene Homo sapiens	-0.095621	-0.00171362	LC 13	Holocene Homo sapiens	-0.0638074	0.0103245		THS 10	Holocene Homo sapiens		0.0303793	THS 10	Holocene Homo sapiens	0.0698214	0.0264226
Dong Thuoc	Holocene Homo sapiens	0.00563995	-0.0199957	Dong Thuoc	Holocene Homo sapiens	0.032297	-0.009223		THS 11	Holocene Homo sapiens		0.0214987	THS 11	Holocene Homo sapiens	-0.0149847	0.000520505
Da But	Holocene Homo sapiens	-0.0617807	0.0127383	Da But	Holocene Homo sapiens	-0.0311839	0.0258018		Tam Pong 1	Holocene Homo sapiens		0.0700169	Tam Pong 1	Holocene Homo sapiens	0.0174282	0.0449255
Lang Cuom 19455	Holocene Homo sapiens	-0.0537153	0.0632281	Lang Cuom 19455	Holocene Homo sapiens	-0.0168745	0.0666555		Tam Nang An	Holocene Homo sapiens		0.0156936	Tam Nang An	Holocene Homo sapiens	-0.0158096	0.00408337
THN 3	Holocene Homo sapiens	-0.0822312	0.0201065	THN 3	Holocene Homo sapiens	-0.0493027	0.0224959		Lang Bon	Holocene Homo sapiens		0.000307212	Lang Bon	Holocene Homo sapiens	-0.0391232	0.00514673
THS 13	Holocene Homo sapiens	-0.115308	-0.0521478	THS 13	Holocene Homo sapiens	-0.0891069	-0.0436422		Long Gao 24958BIS	Holocene Homo sapiens		0.0109545	Long Gao 24958BIS	Holocene Homo sapiens	-0.0117441	0.0264869
THN 3	Holocene Homo sapiens	-0.084196	0.0217076	THN 3	Holocene Homo sapiens	-0.0496975	0.0262273		Amud 1	Neanderthal		0.00224791	Jebel Irhoud 1	early Homo sapiens	0.0728529	-0.0806216
THS 14	Holocene Homo sapiens	-0.0683382	-0.0130297	THS 14	Holocene Homo sapiens	-0.039982	-0.00214919		Gibraltar 1	Neanderthal		-0.0359762	Jebel Irhoud 10	early Homo sapiens	0.0587706	-0.0723549
THS 10	Holocene Homo sapiens	-0.0459776	-0.0254458	THS 10	Holocene Homo sapiens	-0.0208647	-0.0206251		Guattari 1	Neanderthal		-0.0896428	Laetoli Hominin 18	early Homo sapiens	0.0240491	0.0141454
THS 11	Holocene Homo sapiens	-0.103432	0.009074	THS 11	Holocene Homo sapiens	-0.0718338	0.0207363		Jebel Irhoud 1	early Homo sapiens		0.0075007	Liujiang 1	Late Pleistocene Homo sapiens	-0.0198285	-0.0351713
Tam Pong 1	Holocene Homo sapiens	-0.0525544	-0.0190004	Tam Pong 1	Holocene Homo sapiens	-0.0204459	-0.0184077		Jebel Irhoud 10	early Homo sapiens		-0.0139591	Minatogawa 1	Late Pleistocene Homo sapiens	0.0423621	0.00512809
Tam Nang An	Holocene Homo sapiens	-0.116733	-0.0407553	Tam Nang An	Holocene Homo sapiens	-0.085075	-0.0471068		La Ferrassie 1	Neanderthal		-0.0667824	Minatogawa 4	Late Pleistocene Homo sapiens	0.0236887	0.0262571
CGA3	Holocene Homo sapiens	-0.0570865	-0.0201436	CGA3	Holocene Homo sapiens	-0.0263609	-0.0156684		La Chapelle	Neanderthal		-0.0694562	Niah Cave	Late Pleistocene Homo sapiens	-0.0759364	-0.00571087
Long Gao	Holocene Homo sapiens	-0.0560625	-0.0234894	Long Gao	Holocene Homo sapiens	-0.0293723	-0.0187352		Laetoli Hominin 18	early Homo sapiens		0.0255975	Qafzeh 6	early Homo sapiens	-0.0326561	-0.0238712
Lang Bon	Holocene Homo sapiens	-0.0381774	0.00356657	Lang Bon	Holocene Homo sapiens	-0.00718041	0.0128778		Liujiang 1	Late Pleistocene Homo sapiens		0.017412	Skhul 5	early Homo sapiens	-0.0496979	-0.0747888
Long Gao 24958BIS	Holocene Homo sapiens	-0.0835081	0.00679952	Long Gao 24958BIS	Holocene Homo sapiens	-0.0564404	0.0258552		Minatogawa 1	Late Pleistocene Homo sapiens		0.0686617	Wadjak	Late Pleistocene Homo sapiens	-0.038706	0.0091145
CG 1	Holocene Homo sapiens	-0.056237	-0.00784446	CG 1	Holocene Homo sapiens	-0.0234831	-0.0134852		Minatogawa 4	Late Pleistocene Homo sapiens		0.0972356	Zhoukoudian UC 101	Late Pleistocene Homo sapiens	0.00931968	-0.0117192
Amud 1	Neanderthal	0.0383703	0.0390274	Border Cave 1	early Homo sapiens	0.0636817	0.0262052		Niah Cave	Late Pleistocene Homo sapiens		0.00829016	Zhoukoudian UC 103	Late Pleistocene Homo sapiens	-0.0828811	-0.0399909
Border Cave 1	early Homo sapiens	0.0291729	0.0223358	Dar es-Soltane H3	early Homo sapiens	0.0240121	0.0949648		Qafzeh 6	early Homo sapiens		-0.00772866	Tam Pa Ling 1	Tam Pa Ling	-0.00787325	-0.0369073
Dali	Middle Pleistocene hominin	0.0765335	-0.00450141	Dar es-Soltane H5	early Homo sapiens	0.0989496	0.0015225		Saint-Cesaire	Neanderthal		-0.0222193
Dar es-Soltane H3	early Homo sapiens	-0.0179509	0.0931316	Florisbad	early Homo sapiens	0.0490185	-0.0281193		Sangiran 17	Homo erectus		-0.027795
Dar es-Soltane H5	early Homo sapiens	0.0653069	0.0183288	Jebel Irhoud 1	early Homo sapiens	0.0760227	0.00275217		Shanidar 1	Neanderthal		-0.0927819
Florisbad	early Homo sapiens	0.0241268	-0.0285694	Jebel Irhoud 2	early Homo sapiens	0.0702757	0.0367948		Sima de los Huesos 5	Neanderthal		-0.0433335
Gibraltar 1	Neanderthal	0.0569284	0.0126735	Kow Swamp 5	Late Pleistocene Homo sapiens	0.0534873	-0.0309821		Skhul 5	early Homo sapiens		-0.0361507
Guattari 1	Neanderthal	0.0666938	-0.0115217	Liujiang 1	Late Pleistocene Homo sapiens	-0.0038072	-0.026961		Tabun 1	Neanderthal		-0.0142875
Jebel Irhoud 1	early Homo sapiens	0.038079	0.0185679	Minatogawa 1	Late Pleistocene Homo sapiens	0.00356487	-0.0287913		Wadjak	Late Pleistocene Homo sapiens		-0.0149099
Jebel Irhoud 2	early Homo sapiens	0.036574	0.0323036	Minatogawa 4	Late Pleistocene Homo sapiens	0.00156482	-0.0544792		Zhoukoudian UC 101	Late Pleistocene Homo sapiens		0.00754292
Kow Swamp 5	Late Pleistocene Homo sapiens	0.029149	-0.0372101	Minatogawa 2	Late Pleistocene Homo sapiens	-0.0772082	-0.00836729		Zhoukoudian UC 103	Late Pleistocene Homo sapiens		-0.01248
Krapina 3	Neanderthal	0.105603	0.0246104	Lake Mungo	Late Pleistocene Homo sapiens	-0.000462814	-0.00126414		Tam Pa Ling 1	Tam Pa Ling		0.0211803
Krapina 6	Neanderthal	0.0401304	-0.00825584	Niah Cave	Late Pleistocene Homo sapiens	-0.0240271	0.0370267
La Ferrassie 1	Neanderthal	0.0438993	0.0348761	Omo Kibish 1	early Homo sapiens	0.0684937	-0.0478448
La Quina 5	Neanderthal	0.0836244	0.0706167	Omo Kibish 2	early Homo sapiens	0.130877	-0.0422911
La Chapelle	Neanderthal	0.0652297	0.0202728	Qafzeh 6	early Homo sapiens	0.0730389	0.00927399
Liujiang 1	Late Pleistocene Homo sapiens	-0.0374023	-0.0226827	Salkhit	Late Pleistocene Homo sapiens	0.0394965	-0.0236867
Maba 1	Middle Pleistocene hominin	0.0662643	0.0275247	Singa	early Homo sapiens	0.0734856	0.0497041
Minatogawa 1	Late Pleistocene Homo sapiens	-0.0210893	-0.0398601	Skhul 5	early Homo sapiens	0.078255	-0.0182113
Minatogawa 4	Late Pleistocene Homo sapiens	-0.0205891	-0.0631351	Tabon	Late Pleistocene Homo sapiens	0.0199074	-0.0371084
Minatogawa 2	Late Pleistocene Homo sapiens	-0.106189	-0.021975	Wadjak	Late Pleistocene Homo sapiens	0.0207438	-0.0293765
Lake Mungo	Late Pleistocene Homo sapiens	-0.0359358	0.00409354	Zeyang	Late Pleistocene Homo sapiens	-0.0119904	0.0252086
Forbes Quarry	Neanderthal	0.0769429	-0.00724267	Zhoukoudian UC 101	Late Pleistocene Homo sapiens	0.0434249	0.00611793
Ngandong 10	Homo erectus	0.149887	-0.0546789	Zhoukoudian UC 103	Late Pleistocene Homo sapiens	-0.0439493	-0.0306
Niah Cave	Late Pleistocene Homo sapiens	-0.0612376	0.0337011	Tam Pa Ling 1	Tam Pa Ling	0.0185704	-0.00560611
Omo Kibish 1	early Homo sapiens	0.0278433	-0.0155294	Tam Pa Ling 6R1	Tam Pa Ling	-0.061237	-0.0511221
Omo Kibish 2	early Homo sapiens	0.10259	-0.0348931	Tam Pa Ling 6R2	Tam Pa Ling	-0.0688041	-0.0417696
Qafzeh 6	early Homo sapiens	0.038662	0.0124534	Tam Pa Ling 6R3	Tam Pa Ling	-0.0567296	-0.043567
Liang Bua 1	Homo floresiensis	0.042876	-0.0459197
Saint-Cesaire	Neanderthal	0.0245838	0.0176862
Salkhit	Late Pleistocene Homo sapiens	0.00511682	-0.00508636
Sangiran 17	Homo erectus	0.191688	-0.0431976
Shanidar 1	Neanderthal	0.0122827	0.014231
Shanidar 5	Neanderthal	0.0521667	-0.0327759
Sima de los Huesos 5	Neanderthal	0.0995799	-0.0116124
Singa	early Homo sapiens	0.0355626	0.053884
Skhul 5	early Homo sapiens	0.0429928	-0.00479377
Spy 1	Neanderthal	0.0816696	0.0132703
Spy 2	Neanderthal	0.034668	0.0361747
Tabon	Late Pleistocene Homo sapiens	-0.0165058	-0.0214059
Tabun 1	Neanderthal	0.0380722	-0.00938612
Wadjak	Late Pleistocene Homo sapiens	-0.0142757	-0.0123021
Zeyang	Late Pleistocene Homo sapiens	-0.052491	0.0382305
Zhoukoudian UC 101	Late Pleistocene Homo sapiens	0.00780513	0.015423
Zhoukoudian UC 103	Late Pleistocene Homo sapiens	-0.080247	-0.0233289
Zhoukoudian 12	Homo erectus	0.102844	-0.0405451
Zuttiyeh	Middle Pleistocene hominin	0.0521351	-0.0242123
Tam Pa Ling 1	Tam Pa Ling	-0.0131505	2.24394e-05
Tam Pa Ling 6R1	Tam Pa Ling	-0.0875416	-0.0557469
Tam Pa Ling 6R2	Tam Pa Ling	-0.0933186	-0.05266
Tam Pa Ling 6R3	Tam Pa Ling	-0.0790061	-0.0605459

## Sheet: Figure 7
Figure 7A									Figure 7B
PCA All Groups				PCA Homo sapiens					PCA All Groups				PCA Homo sapiens
Specimen	Group	PC1	PC2	Specimen	Group	PC1	PC2		Specimen	Group	PC1	PC2	Specimen	Group	PC1	PC2
Banyoles	Neanderthal	-0.00471468	0.0273771	Dar es-Soltane H5	early Homo sapiens	-0.0693662	0.0366002		Banyoles	Neanderthal	-0.034827	0.0841568	Border Cave 2	early Homo sapiens	-0.0482516	-0.00515508
Chaise Bourgeois Delaunay 1	Neanderthal	0.000342544	0.0686072	Jebel Irhoud 11	early Homo sapiens	-0.0427014	0.0501421		Border Cave 2	early Homo sapiens	-0.0601543	0.0258372	Border Cave 5	early Homo sapiens	-0.0499806	0.0053428
Dar es-Soltane H5	early Homo sapiens	-0.0481832	0.0297149	Klasies River Mouth 41815	early Homo sapiens	0.00237938	0.0216165		Border Cave 5	early Homo sapiens	-0.0665482	0.0180283	Dar es-Soltane H5	early Homo sapiens	0.122022	0.0250508
El Sidron	Neanderthal	-0.0288865	-0.00367994	Minatogawa 1	Late Pleistocene Homo sapiens	0.0286757	-0.0186578		Chaise Bourgeois Delaunay 1	Neanderthal	0.0627963	0.0290989	Jebel Irhoud 11	early Homo sapiens	0.0952182	0.0819373
Guattari 3	Neanderthal	-0.0227872	0.00441611	Minatogawa A	Late Pleistocene Homo sapiens	0.0292649	-0.00395634		Dar es-Soltane H5	early Homo sapiens	0.0656608	-0.081922	Klasies River Mouth 41815	early Homo sapiens	-0.0522125	-0.0310326
Jebel Irhoud 11	early Homo sapiens	-0.0246206	0.0339774	Skhul 4	early Homo sapiens	-0.0309467	-0.00678408		El Sidron	Neanderthal	0.0226541	-0.0184675	Skhul 4	early Homo sapiens	-0.0441478	0.00279905
Klasies River Mouth 41815	early Homo sapiens	0.0221465	0.0170078	Skhul 5	early Homo sapiens	-0.0736142	-0.0141266		Guattari 2	Neanderthal	0.0106218	-0.0170053	Skhul 5	early Homo sapiens	-0.0561487	0.0068276
Krapina 59	Neanderthal	-0.0204373	-0.00171993	Tabun 2	early Homo sapiens	-0.0833172	-0.045508		Guattari 3	Neanderthal	0.0111362	-0.0166672	Tabun 2	early Homo sapiens	0.0498047	-0.0513988
La Ferrassie 1	Neanderthal	-0.0983862	-0.0757001	THS 10	Holocene Homo sapiens	-0.000953699	-0.0233552		Jebel Irhoud 11	early Homo sapiens	0.0890692	-0.0382812	Contrebandiers 1	early Homo sapiens	0.0680798	0.0288371
La Quina 9	Neanderthal	-0.0170346	0.0280782	THS 11	Holocene Homo sapiens	0.00575634	-0.0204033		Kebara 2	Neanderthal	0.0993564	0.00327223	THS 10	Holocene Homo sapiens	0.10372	0.0363607
Lantian	Homo erectus	0.0214786	0.0527372	THS 13	Holocene Homo sapiens	0.0401657	0.0157123		Klasies River Mouth 41815	early Homo sapiens	-0.0851864	0.00372022	THS 11	Holocene Homo sapiens	0.0415215	-0.0645349
Liang Bua 1	Homo floresiensis	0.00181328	0.0112163	THS 13 BIS	Holocene Homo sapiens	0.0290998	0.00302118		Krapina 58	Neanderthal	0.0969865	-0.0510961	THS 13	Holocene Homo sapiens	0.0454916	0.00798414
Minatogawa 1	Late Pleistocene Homo sapiens	0.0408603	-0.0169409	THS 13 TER	Holocene Homo sapiens	0.0206221	0.00523852		Krapina 59	Neanderthal	0.0488473	0.0228453	THS 13 BIS	Holocene Homo sapiens	-0.00159837	0.0594575
Minatogawa A	Late Pleistocene Homo sapiens	0.0418835	-0.0139959	THS 14	Holocene Homo sapiens	0.0254223	0.0370108		La Ferrassie 1	Neanderthal	-0.0246778	0.0149974	THS 13 TER	Holocene Homo sapiens	0.0468349	0.00796645
Regourdou	Neanderthal	-0.0454856	0.0351365	THS 2	Holocene Homo sapiens	0.0175925	-0.0643043		La Quina 5	Neanderthal	-0.0316858	0.107662	THS 14	Holocene Homo sapiens	-0.0682067	-0.0224278
Skhul 4	early Homo sapiens	-0.0203283	-0.0112091	THS 22	Holocene Homo sapiens	0.0499087	0.016981		La Quina 9	Neanderthal	0.0447183	-0.0452282	THS 2	Holocene Homo sapiens	0.0599154	-0.0474882
Skhul 5	early Homo sapiens	-0.0581039	-0.0132952	THS 3	Holocene Homo sapiens	0.0181632	-0.0120383		Lantian	Homo erectus	0.136328	0.0242174	THS 22	Holocene Homo sapiens	0.00230353	-0.0712251
Tabun 1	Neanderthal	-0.00363895	0.0337864	THS 4	Holocene Homo sapiens	0.0345927	-0.0293327		Liang Bua 1	Homo floresiensis	0.108125	0.129159	THS 3	Holocene Homo sapiens	-0.108909	0.0874228
Tabun 2	early Homo sapiens	-0.0727715	-0.0437498	Tam Nang An	Holocene Homo sapiens	0.0199488	0.0125746		Minatogawa 1	Late Pleistocene Homo sapiens	-0.0587224	0.0105477	THS 4	Holocene Homo sapiens	-0.0175839	-0.059032
THS 10	Holocene Homo sapiens	0.00849702	-0.0326145	Tam Pong 1	Holocene Homo sapiens	0.0138915	-0.020472		Minatogawa A	Late Pleistocene Homo sapiens	-0.0669106	0.0307041	Tam Nang An	Holocene Homo sapiens	-0.0256806	-0.0394495
THS 11	Holocene Homo sapiens	0.0175311	-0.0257323	Contrebandiers 1	early Homo sapiens	0.0176305	0.000592307		Regourdou	Neanderthal	0.103984	-0.0221279	Tam Pong 1	Holocene Homo sapiens	-0.00778473	0.0331079
THS 13	Holocene Homo sapiens	0.0490335	0.00136505	Tianyuandong	Late Pleistocene Homo sapiens	-0.0254747	-0.0118797		Skhul 4	early Homo sapiens	-0.0272321	-0.0838643	Minatogawa 1	Late Pleistocene Homo sapiens	-0.00789658	-0.0103121
THS 13 BIS	Holocene Homo sapiens	0.0442201	-0.00765902	Wadjak 2	Late Pleistocene Homo sapiens	-0.0169217	0.0203053		Skhul 5	early Homo sapiens	0.0197902	-0.0591998	Minatogawa A	Late Pleistocene Homo sapiens	-0.0778937	0.0573617
THS 13 TER	Holocene Homo sapiens	0.0341737	-0.0100264	Zhoukoudian UC 101	Late Pleistocene Homo sapiens	-0.0193213	0.0117466		Spy 3	Neanderthal	0.0344221	-0.0296119	Tianyuandong	Late Pleistocene Homo sapiens	-0.0617966	-0.0190373
THS 14	Holocene Homo sapiens	0.0404922	0.0101118	Zhoukoudian UC 104	Late Pleistocene Homo sapiens	0.00950309	0.0392768		Tabun 1	Neanderthal	-0.0098733	0.0655723	Wadjak 2	Late Pleistocene Homo sapiens	0.0975029	0.00592892
THS 2	Holocene Homo sapiens	0.0260567	-0.0725366	Tam Pa Ling 2 O	Tam Pa Ling	-0.0389763	-0.0516933		Tabun 2	early Homo sapiens	0.0520178	-0.0813414	Zhoukoudian UC 101	Late Pleistocene Homo sapiens	0.0551588	-0.0267064
THS 22	Holocene Homo sapiens	0.0606075	-0.00127056	Tam Pa Ling 2 R	Tam Pa Ling	-0.0069706	-0.0298404		THS 10	Holocene Homo sapiens	-0.044593	-0.079476	Zhoukoudian UC 104	Late Pleistocene Homo sapiens	-0.0523182	0.0366046
THS 3	Holocene Homo sapiens	0.0291392	-0.0245174						THS 11	Holocene Homo sapiens	-0.00284349	-0.0568971	Zhoukoudian UC 108	Late Pleistocene Homo sapiens	-0.0634999	-0.0303074
THS 4	Holocene Homo sapiens	0.045288	-0.0295302						THS 13	Holocene Homo sapiens	0.0162164	0.0250428	Zhoukoudian UC 109	Late Pleistocene Homo sapiens	-0.043663	-0.00488219
Tam Nang An	Holocene Homo sapiens	0.0336024	-0.0131053						THS 13 BIS	Holocene Homo sapiens	0.00286594	-0.0485536	Tam Pa Ling3	Tam Pa Ling	0.0128406	0.0157972
Tam Pong 1	Holocene Homo sapiens	0.0256611	-0.0282081						THS 13 TER	Holocene Homo sapiens	-0.0952662	0.0136914	Zhirendong 3	Zhirendong	-0.0420407	0.0335201
Contrebandiers 1	early Homo sapiens	0.029467	-0.00804682						THS 14	Holocene Homo sapiens	-0.0403619	-0.105713	Tam Pa Ling 2 O	Tam Pa Ling	0.0695633	-0.024095
Tianyuandong	Late Pleistocene Homo sapiens	-0.0141339	-0.0258866						THS 2	Holocene Homo sapiens	-0.0803915	-0.0620527	Tam Pa Ling 2 R	Tam Pa Ling	0.0913102	-0.0159826
Wadjak 2	Late Pleistocene Homo sapiens	-0.000987899	0.0183571						THS 22	Holocene Homo sapiens	-0.0579154	0.0909461
Xiahe	Denisovan	0.0323197	0.00727399						THS 3	Holocene Homo sapiens	-0.0817469	-0.0325513
Zafarraya 2	Neanderthal	-0.0552728	0.0169028						THS 4	Holocene Homo sapiens	-0.0725037	-0.0252145
Zhoukoudian LC G1.G2	Homo erectus	-0.0684435	0.0150443						Tam Nang An	Holocene Homo sapiens	-0.031521	-0.0106446
Zhoukoudian LC H1.12	Homo erectus	-0.018125	0.0241387						Tam Pong 1	Holocene Homo sapiens	-0.0368323	-0.0110567
Zhoukoudian UC 101	Late Pleistocene Homo sapiens	-0.0082061	-0.0056898						Contrebandiers 1	early Homo sapiens	-0.047268	0.0734855
Zhoukoudian UC 104	Late Pleistocene Homo sapiens	0.0259339	0.0298658						Tianyuandong	Late Pleistocene Homo sapiens	-0.0896365	0.0059959
Tam Pa Ling 2 O	Tam Pa Ling	-0.028282	-0.0622979						Wadjak 2	Late Pleistocene Homo sapiens	0.0385678	-0.0790986
Tam Pa Ling 2 R	Tam Pa Ling	0.00400867	-0.0296574						Xiahe	Denisovan	-0.00657124	0.0935317
									Zafarraya 2	Neanderthal	0.0605923	-0.00999021
									Zhoukoudian UC 101	Late Pleistocene Homo sapiens	-0.0162484	-0.0762595
									Zhoukoudian UC 104	Late Pleistocene Homo sapiens	-0.0497941	0.0406052
									Zhoukoudian UC 108	Late Pleistocene Homo sapiens	-0.0954348	0.0105747
									Zhoukoudian UC 109	Late Pleistocene Homo sapiens	-0.064897	0.0011636
									Zhoukoudian LC G1.6	Homo erectus	0.11533	0.0181925
									Zhoukoudian LC G1.G2	Homo erectus	0.059597	0.072144
									Zhoukoudian LC H1.12	Homo erectus	0.11079	0.0800896
									Zhirendong 3	Zhirendong	-0.0308304	0.0470386
									TPL3	Tam Pa Ling	-0.00247686	-0.0151849
									Tam Pa Ling 2 O	Tam Pa Ling	-0.00182111	-0.078032
									Tam Pa Ling 2 R	Tam Pa Ling	0.0113395	-0.0929648

## Sheet: Supplementary Figure 8
PCA
Specimen	Age Group	Group	PC1	PC2
Bush99_8428	4	South Africa	-0.0884215	0.000603914
Bush99_8429	4	South Africa	-0.130077	0.0245439
BushVL_2462	4	South Africa	-0.0500108	0.0230981
BushVL_2463	4	South Africa	-0.0407397	0.0333248
BushVL_2464	4	South Africa	-0.0201312	-0.0136464
Coimbrabra_100_c	2	Portugal	0.0602037	-0.0155987
Coimbra_100A_c	2	Portugal	0.0824914	-0.0177384
Coimbra_101_c	3	Portugal	0.017296	-0.0180324
Coimbra_126_c	2	Portugal	0.0354778	-0.00892784
Coimbra_131_c	4	Portugal	0.04758	-0.0204948
Coimbra_142_c	4	Portugal	0.0246342	-0.0420127
Coimbra_144_c	4	Portugal	0.0516494	-0.0312547
Coimbra_156_c	4	Portugal	-0.0376254	0.00390517
Coimbra_195_c	3	Portugal	0.03059	-0.02617
Coimbra_218_c	2	Portugal	0.0720248	-0.0107234
Coimbra_234_c	3	Portugal	0.0302859	-0.0303562
Coimbra_266_c	3	Portugal	0.0356359	-0.0399546
Coimbra_271_c	3	Portugal	0.0197485	-0.0317178
Coimbra_278_c	3	Portugal	0.0150884	-0.0329783
Coimbra_284_c	3	Portugal	0.105501	-0.0235657
Coimbra_342_c	4	Portugal	-0.00931204	-0.0101292
Coimbra_346_c	2	Portugal	0.0335392	0.00786522
Coimbra_352_c	2	Portugal	0.033319	-0.0367717
Coimbra_372_c	2	Portugal	0.0510234	-0.002469
Coimbra_416_c	4	Portugal	-0.0089814	-0.0483879
Coimbra_426_c	4	Portugal	-0.0190975	-0.0254603
Coimbra_456_c	4	Portugal	0.0224983	-0.0137143
Coimbra_46_c	4	Portugal	-0.00915351	-0.0176369
Coimbra_464_c	4	Portugal	0.0276018	-0.0355366
Coimbra_52_c	4	Portugal	0.0247732	-0.0441758
Coimbra_92_c	4	Portugal	-0.00304055	-0.00609009
Coimbra_98_c	4	Portugal	0.0177641	-0.0270218
SAM_1145	4	South Africa	-0.0475489	-0.00964565
SAM_1146	4	South Africa	-0.0458875	-0.0168663
SAM_1157	4	South Africa	-0.0823566	-0.0150554
SAM_1247A	4	South Africa	-0.0383775	-0.0022476
SAM_1268	4	South Africa	-0.0880293	0.0306593
SAM_1269	4	South Africa	-0.109377	0.0244601
SAM_1443	4	South Africa	-0.0725572	0.00724293
SAM_1448	2	South Africa	0.0463312	0.000424981
SAM_1457	4	South Africa	-0.0599667	0.00996301
SAM_1473	4	South Africa	-0.0864593	0.014286
SAM_1871	4	South Africa	-0.0568765	0.020855
SAM_1878A	4	South Africa	-0.019633	-0.0201413
SAM_1879	4	South Africa	-0.00859838	0.00162321
SAM_26	4	South Africa	-0.0297976	0.027176
SAM_27	4	South Africa	-0.0932211	0.0197289
SAM_34	4	South Africa	-0.00510041	-0.0121074
SAM_3691	3	South Africa	-0.0183631	0.0101352
SAM_3737a	2	South Africa	0.00556651	0.0148558
SAM_4188	4	South Africa	-0.0861706	0.0159916
SAM_4206	4	South Africa	-0.0318889	0.0137756
SAM_4312	4	South Africa	0.00376297	-0.0410122
SAM_4630	4	South Africa	-0.0688672	-0.0189217
SAM_4635	1	South Africa	0.0572497	0.0142289
SAM_4636	4	South Africa	-0.0848086	-0.023287
SAM_4692	4	South Africa	-0.0217917	0.0505636
SAM_4790	4	South Africa	-0.0554626	-0.020981
SAM_4813	4	South Africa	-0.0695139	0.00510693
SAM_4838	4	South Africa	-0.0503845	0.0268326
SAM_4839	3	South Africa	0.0336813	0.0378038
SAM_4840	4	South Africa	-0.0371776	0.00192098
SAM_4844	4	South Africa	-0.00731503	-0.00363745
SAM_4867	4	South Africa	-0.0801263	-0.00946344
SAM_4898	4	South Africa	-0.0201476	0.0347027
SAM_4899	4	South Africa	-0.0409653	-0.0208458
SAM_4905	4	South Africa	-0.0143218	0.00208576
SAM_4931	4	South Africa	-0.0275566	-0.0111285
SAM_4942	4	South Africa	-0.05744	-0.00782728
SAM_5044	2	South Africa	-0.0115323	0.00487231
SAM_5087	1	South Africa	0.122706	0.0159129
SAM_6263	3	South Africa	0.057785	0.0315714
SAM_6315	1	South Africa	0.0943856	0.0164367
SAM_6340	1	South Africa	0.104702	0.0499718
SAM_6348a	3	South Africa	0.00492074	0.0298365
UCT_148	3	South Africa	0.0208224	-0.00642555
UCT_149	2	South Africa	0.0765717	0.0234777
UCT_150	2	South Africa	0.0220124	0.0243055
UCT_151	1	South Africa	0.0520887	0.00264311
UCT_173	2	South Africa	0.0536574	0.02583
UCT_189	1	South Africa	0.15454	0.0274706
UCT_195	1	South Africa	0.0852417	0.0228854
UCT_423	2	South Africa	0.0479879	0.00476378
UCT_437	1	South Africa	0.0784174	0.0413008
UCT_51	2	South Africa	0.019972	0.0150572
UCT_52	1	South Africa	0.0630828	0.0560594
Tam Pa Ling 6R1	U	Tam Pa Ling	-0.0316212	-0.0331719
Tam Pa Ling 6R2	U	Tam Pa Ling	-0.0283054	-0.0433436
Tam Pa Ling 6R3	U	Tam Pa Ling	-0.0470075	-0.0500338

## Sheet: Supplementary Figure 9
bgPCA
Specimen	Group	bgPC1	bgPC2
LC 1	Holocene Homo sapiens	-0.00965356	0.0359153
LC 2	Holocene Homo sapiens	-0.0628405	0.0230183
LC 5	Holocene Homo sapiens	-0.0597675	-0.00290561
LC 7	Holocene Homo sapiens	0.011608	0.0280377
LC 8	Holocene Homo sapiens	-0.0571451	-0.00693196
LC 9	Holocene Homo sapiens	-0.0119052	-0.0116711
LC 10	Holocene Homo sapiens	-0.0258602	0.00354538
LC 11	Holocene Homo sapiens	0.00612266	0.00164867
LC 12	Holocene Homo sapiens	0.0213059	0.044999
LC 13	Holocene Homo sapiens	-0.0606409	0.00697196
Dong Thuoc	Holocene Homo sapiens	0.0250874	0.0170757
Da But	Holocene Homo sapiens	-0.0317299	0.0325304
Lang Cuom 19455	Holocene Homo sapiens	-0.0149949	0.0537628
THN 3	Holocene Homo sapiens	-0.0486907	0.0115704
THS 13	Holocene Homo sapiens	-0.0890874	-0.0404659
THN 3	Holocene Homo sapiens	-0.0475124	0.0130693
THS 14	Holocene Homo sapiens	-0.0405179	0.00500201
THS 10	Holocene Homo sapiens	-0.0256888	-0.00515671
THS 11	Holocene Homo sapiens	-0.0692273	0.0159556
Tam Pong 1	Holocene Homo sapiens	-0.0197246	-0.0188916
Tam Nang An	Holocene Homo sapiens	-0.0813726	-0.0619879
CGA3	Holocene Homo sapiens	-0.0249135	-0.0107743
Long Gao	Holocene Homo sapiens	-0.0325778	-0.00789358
Lang Bon	Holocene Homo sapiens	-0.00882813	0.016453
Long Gao 24958BIS	Holocene Homo sapiens	-0.0579007	0.0357452
CG 1	Holocene Homo sapiens	-0.02265	-0.0203832
Border Cave 1	early Homo sapiens	0.0636596	0.0328445
Dar es-Soltane H3	early Homo sapiens	0.0292713	0.0790267
Dar es-Soltane H5	early Homo sapiens	0.0970804	-0.00137603
Florisbad	early Homo sapiens	0.0434967	-0.00526336
Jebel Irhoud 1	early Homo sapiens	0.0791116	-0.0130748
Jebel Irhoud 2	early Homo sapiens	0.069799	0.041441
Kow Swamp 5	Late Pleistocene Homo sapiens	0.0476977	-0.00253171
Liujiang 1	Late Pleistocene Homo sapiens	-0.00197977	-0.0294418
Minatogawa 1	Late Pleistocene Homo sapiens	-0.00180856	-0.00821861
Minatogawa 4	Late Pleistocene Homo sapiens	-0.00446531	-0.0306775
Minatogawa 2	Late Pleistocene Homo sapiens	-0.0758329	-0.00605513
Lake Mungo	Late Pleistocene Homo sapiens	0.000417446	-0.0102963
Niah Cave	Late Pleistocene Homo sapiens	-0.0193878	0.0249424
Omo Kibish 1	early Homo sapiens	0.074704	-0.0734859
Omo Kibish 2	early Homo sapiens	0.128	-0.0167747
Qafzeh 6	early Homo sapiens	0.0730245	0.0156948
Salkhit	Late Pleistocene Homo sapiens	0.0398508	-0.0311713
Singa	early Homo sapiens	0.0744828	0.0391059
Skhul 5	early Homo sapiens	0.0789186	-0.0221891
Tabon	Late Pleistocene Homo sapiens	0.0272699	-0.0487471
Wadjak	Late Pleistocene Homo sapiens	0.0193798	-0.0411887
Zeyang	Late Pleistocene Homo sapiens	-0.00893051	-0.000247201
Zhoukoudian UC 101	Late Pleistocene Homo sapiens	0.0451898	1.79584e-05
Zhoukoudian UC 103	Late Pleistocene Homo sapiens	-0.0398439	-0.0505729
Tam Pa Ling 1	Tam Pa Ling	0.0203753	-0.00786398
Tam Pa Ling 6R1	Tam Pa Ling	-0.0606814	-0.0445147
Tam Pa Ling 6R2	Tam Pa Ling	-0.0688626	-0.030038
Tam Pa Ling 6R3	Tam Pa Ling	-0.0583143	-0.0219107

## Sheet: Supplementary Figure 10
Specimen	log centroid size	Boxplot
LC 1	6.06082		H. floresiensis	H. erectus	MPH	Neanderthal	early H. sapiens	TPL 1 & 6	Late Pleistocene H. sapiens	Holocene H. sapiens
LC 2	5.95773	lower whisker	5.77592	6.15764	6.15472	6.16292	6.15662	5.95345	5.96481	5.97253
LC 5	5.93106	lower hinge	5.77592	6.19794	6.17815	6.20691	6.19534	5.96312	6.03685	6.0304
LC 7	6.13615	median	5.77592	6.23825	6.20158	6.22552	6.223	5.97859	6.06815	6.04122
LC 8	6.03983	upper hinge	5.77592	6.24055	6.23301	6.25863	6.25158	6.01805	6.08682	6.07744
LC 9	6.07057	upper whisker	5.77592	6.24284	6.26443	6.28919	6.31276	6.0517	6.12598	6.13614
LC 10	6.03675	number	1	3	3	16	11	4	13	26
LC 11	6.09367	lower extreme of notch ($conf)	5.77592	6.19939	6.15154	6.20509	6.19621	5.9352	6.04625	6.02665
LC 12	6.12918	upper extreme of notch ($conf)	5.77592	6.27711	6.25162	6.24595	6.24979	6.02199	6.09004	6.0558
LC 13	5.98814	outliers	x	x	x	6.09502	6.34377	x	5.9386	5.95773
Dong Thuoc	6.0701	outliers	x	x	x	x	x	x	6.18516	5.93106
Da But	6.04107
Lang Cuom 19455	6.10817
THN 3	5.97253
THS 13	5.98966
THN 3	6.03398
THS 14	6.09949
THS 10	6.07744
THS 11	6.03474
Tam Pong 1	6.0304
Tam Nang An	6.00158
CGA3	6.07645
Long Gao	6.08558
Lang Bon	6.03327
Long Gao 24958BIS	6.07468
CG 1	6.04137
Amud 1	6.25543
Border Cave 1	6.15662
Dali	6.26443
Dar es-Soltane H3	6.24327
Dar es-Soltane H5	6.34377
Florisbad	6.31276
Gibraltar 1	6.21081
Guattari 1	6.25397
Jebel Irhoud 1	6.20724
Jebel Irhoud 2	6.25989
Kow Swamp 5	6.07798
Krapina 3	6.22428
Krapina 6	6.20841
La Ferrassie 1	6.28919
La Quina 5	6.16359
La Chapelle	6.27783
Liujiang 1	6.05243
Maba 1	6.20159
Minatogawa 1	6.04285
Minatogawa 4	5.9386
Minatogawa 2	5.96481
Lake Mungo	6.02102
Forbes Quarry	6.22676
Ngandong 10	6.24284
Niah Cave	6.08682
Omo Kibish 1	6.15689
Omo Kibish 2	6.21698
Qafzeh 6	6.223
Liang Bua 1	5.77592
Saint-Cesaire	6.20549
Salkhit	6.09693
Sangiran 17	6.23825
Shanidar 1	6.26509
Shanidar 5	6.16292
Sima de los Huesos 5	6.22817
Singa	6.23195
Skhul 5	6.18344
Spy 1	6.20833
Spy 2	6.26183
Tabon	6.03685
Tabun 1	6.09502
Tam Pa Ling 1	6.0517
Tam Pa Ling 6R1	5.9844
Tam Pa Ling 6R2	5.97279
Tam Pa Ling 6R3	5.95345
Wadjak	6.12598
Zeyang	6.06815
Zhoukoudian UC 101	6.18516
Zhoukoudian UC 103	6.0723
Zhoukoudian 12	6.15764
Zuttiyeh	6.15472

## Sheet: Supplementary Figure 12
bgPCA
Specimen	Group	bgPC1	bgPC2
LC 9	Holocene Homo sapiens	-0.0354794	-0.0508295
LC 11	Holocene Homo sapiens	-0.0400585	-0.00650064
LC 13	Holocene Homo sapiens	-0.0309622	0.0359741
Da But	Holocene Homo sapiens	-0.0319182	0.00291614
Lang Cuom 19455	Holocene Homo sapiens	-0.0249572	0.0138753
THN 3	Holocene Homo sapiens	-0.02781	0.0137827
THS 13	Holocene Homo sapiens	0.0359778	0.0383431
THN 3	Holocene Homo sapiens	-0.0162358	0.00529872
THS 14	Holocene Homo sapiens	-0.0198783	0.0287125
THS 10	Holocene Homo sapiens	-0.0236747	0.0448018
THS 11	Holocene Homo sapiens	-0.00272944	-0.00367447
Tam Pong 1	Holocene Homo sapiens	-0.0480026	-0.00470827
Tam Nang An	Holocene Homo sapiens	-0.00797953	0.000965544
Lang Bon	Holocene Homo sapiens	-0.00563561	-0.0108532
Long Gao 24958BIS	Holocene Homo sapiens	-0.0331773	0.0118323
Jebel Irhoud 1	early Homo sapiens	0.0845283	0.0413152
Jebel Irhoud 10	early Homo sapiens	0.072537	0.0658424
Laetoli Hominin 18	early Homo sapiens	-0.00906326	0.0281141
Liujiang 1	Late Pleistocene Homo sapiens	0.0440455	-0.0383452
Minatogawa 1	Late Pleistocene Homo sapiens	0.00622855	-0.00579575
Minatogawa 4	Late Pleistocene Homo sapiens	-0.015174	-0.0540934
Niah Cave	Late Pleistocene Homo sapiens	0.0130202	-0.068
Qafzeh 6	early Homo sapiens	0.0245678	-0.0212419
Skhul 5	early Homo sapiens	0.0607562	-0.00496165
Wadjak	Late Pleistocene Homo sapiens	-0.0187667	0.0058033
Zhoukoudian UC 101	Late Pleistocene Homo sapiens	0.00592343	0.00932777
Zhoukoudian UC 103	Late Pleistocene Homo sapiens	0.0439178	-0.077901
Tam Pa Ling 1	Tam Pa Ling	0.0390625	-0.00160723

## Sheet: Supplementary Figure 14
Specimen	log centroid size	Boxplot
LC 9	5.45836		H. erectus	Neanderthal	early H. sapiens	TPL 1	Late Pleistocene H. sapiens	Holocene H. sapiens
LC 11	5.45477	lower whisker	5.63691	5.55549	5.57744	5.48353	5.4232	5.3891
LC 13	5.4186	lower hinge	5.63691	5.60423	5.59979	5.48353	5.43069	5.43281
Da But	5.40184	median	5.63691	5.62528	5.61088	5.48353	5.45749	5.45836
Lang Cuom 19455	5.46652	upper hinge	5.63691	5.66814	5.63848	5.48353	5.49181	5.47715
THN 3	5.43758	upper whisker	5.63691	5.70211	5.6439	5.48353	5.53461	5.49075
THS 13	5.48552	number	1	9	5	1	7	15
THN 3	5.3891	lower extreme of notch ($conf)	5.63691	5.59162	5.58355	5.48353	5.42099	5.44027
THS 14	5.49075	upper extreme of notch ($conf)	5.63691	5.65894	5.63822	5.48353	5.49399	5.47645
THS 10	5.55869	outliers	x	x	x	x	5.31584	5.55869
THS 11	5.44311
Tam Pong 1	5.47504
Tam Nang An	5.47926
Lang Bon	5.42803
Long Gao 24958BIS	5.46079
Amud 1	5.62528
Gibraltar 1	5.60028
Guattari 1	5.70211
Jebel Irhoud 1	5.6439
Jebel Irhoud 10	5.59979
La Ferrassie 1	5.66814
La Chapelle	5.60423
Laetoli Hominin 18	5.63848
Liujiang 1	5.43818
Minatogawa 1	5.46086
Minatogawa 4	5.31584
Niah Cave	5.45749
Qafzeh 6	5.61089
Saint-Cesaire	5.641
Sangiran 17	5.63691
Shanidar 1	5.62108
Sima de los Huesos 5	5.68084
Skhul 5	5.57744
Tabun 1	5.55549
Tam Pa Ling 1	5.48353
Wadjak	5.53461
Zhoukoudian UC 101	5.52277
Zhoukoudian UC 103	5.4232

## Sheet: Supplementary Figure 15
bgPCA
Specimen	Group	bgPC1	bgPC2
Dar es-Soltane H5	early Homo sapiens	-0.0722406	0.0270516
Jebel Irhoud 11	early Homo sapiens	-0.0521339	0.00472529
Klasies River Mouth 41815	early Homo sapiens	-0.0141605	-0.0366946
Minatogawa 1	Late Pleistocene Homo sapiens	0.0185807	-0.0283097
Minatogawa A	Late Pleistocene Homo sapiens	0.0244098	-0.0120689
Skhul 4	early Homo sapiens	-0.0302423	-0.000605444
Skhul 5	early Homo sapiens	-0.0644678	0.0346381
Tabun 2	early Homo sapiens	-0.0664683	0.0289031
THS 10	Holocene Homo sapiens	0.00587991	0.0133829
THS 11	Holocene Homo sapiens	0.0161	0.0294443
THS 13	Holocene Homo sapiens	0.0364404	-0.00404543
THS 13 BIS	Holocene Homo sapiens	0.0206663	-0.0227025
THS 13 TER	Holocene Homo sapiens	0.0196813	-0.0087049
THS 14	Holocene Homo sapiens	0.0280422	0.00112628
THS 2	Holocene Homo sapiens	0.0293744	0.0208487
THS 22	Holocene Homo sapiens	0.0484517	-0.00395019
THS 3	Holocene Homo sapiens	0.0241343	0.00788791
THS 4	Holocene Homo sapiens	0.0347273	0.00084761
Tam Nang An	Holocene Homo sapiens	0.0294295	0.0172086
Tam Pong 1	Holocene Homo sapiens	0.0175829	0.00981215
Contrebandiers 1	early Homo sapiens	0.0141056	-0.00791618
Tianyuandong	Late Pleistocene Homo sapiens	-0.022549	-0.01172
Wadjak 2	Late Pleistocene Homo sapiens	-0.0142926	0.0110555
Zhoukoudian UC 101	Late Pleistocene Homo sapiens	-0.0217485	-0.023067
Zhoukoudian UC 104	Late Pleistocene Homo sapiens	-0.00930271	-0.0471472
Tam Pa Ling 2 O	Tam Pa Ling	-0.0234768	0.0305167
Tam Pa Ling 2 R	Tam Pa Ling	0.00165302	0.0225831

[truncated: 3 more sheets: Supplementary Figure 17, Supplementary Figure 19, Supplementary Figure 20 ]
